# Supplementary material for: Chronic obstructive pulmonary disease, bronchial asthma and allergic rhinitis in the adult population within the commonwealth of independent states: rationale and design of the CORE study
Source: BMC Pulm Med. 2017 Oct 10;17:131. doi: 10.1186/s12890-017-0471-x (PMC5634889; doi:10.1186/s12890-017-0471-x)
Supplement: Supplementary file 2 — “Employment status of the respondents in the CORE study” contains tabular data on distribution of the respondents by their employment status. (ZIP 23 kb) [file 12890_2017_471_MOESM2_ESM.zip]

Archive with 3 entries (3 files):
- Additional file 2 Employment status of the respondentsR2.xml
- Additional file 2 Employment status of the respondentsR3.xml
- Additional file 2R1.xml
