# Supplementary material for: Chronic obstructive pulmonary disease, bronchial asthma and allergic rhinitis in the adult population within the commonwealth of independent states: rationale and design of the CORE study
Source: BMC Pulm Med. 2017 Oct 10;17:131. doi: 10.1186/s12890-017-0471-x (PMC5634889; doi:10.1186/s12890-017-0471-x)
Supplement: Supplementary file 3 — “Education status of the respondents in the CORE study” contains tabular data on distribution of the respondents by their education status. (ZIP 25 kb) [file 12890_2017_471_MOESM3_ESM.zip › Additional file 3 Education status of the respondentsR2.xml]

<?xml version="1.0" encoding="UTF-8" standalone="yes"?>
<?mso-application progid="Word.Document"?>
<pkg:package xmlns:pkg="http://schemas.microsoft.com/office/2006/xmlPackage"><pkg:part pkg:name="/_rels/.rels" pkg:contentType="application/vnd.openxmlformats-package.relationships+xml" pkg:padding="512"><pkg:xmlData><Relationships xmlns="http://schemas.openxmlformats.org/package/2006/relationships"><Relationship Id="rId3" Type="http://schemas.openxmlformats.org/officeDocument/2006/relationships/extended-properties" Target="docProps/app.xml"/><Relationship Id="rId2" Type="http://schemas.openxmlformats.org/package/2006/relationships/metadata/core-properties" Target="docProps/core.xml"/><Relationship Id="rId1" Type="http://schemas.openxmlformats.org/officeDocument/2006/relationships/officeDocument" Target="word/document.xml"/></Relationships></pkg:xmlData></pkg:part><pkg:part pkg:name="/word/_rels/document.xml.rels" pkg:contentType="application/vnd.openxmlformats-package.relationships+xml" pkg:padding="256"><pkg:xmlData><Relationships xmlns="http://schemas.openxmlformats.org/package/2006/relationships"><Relationship Id="rId3" Type="http://schemas.openxmlformats.org/officeDocument/2006/relationships/webSettings" Target="webSettings.xml"/><Relationship Id="rId2" Type="http://schemas.openxmlformats.org/officeDocument/2006/relationships/settings" Target="settings.xml"/><Relationship Id="rId1" Type="http://schemas.openxmlformats.org/officeDocument/2006/relationships/styles" Target="styles.xml"/><Relationship Id="rId5" Type="http://schemas.openxmlformats.org/officeDocument/2006/relationships/theme" Target="theme/theme1.xml"/><Relationship Id="rId4" Type="http://schemas.openxmlformats.org/officeDocument/2006/relationships/fontTable" Target="fontTable.xml"/></Relationships></pkg:xmlData></pkg:part><pkg:part pkg:name="/word/document.xml" pkg:contentType="application/vnd.openxmlformats-officedocument.wordprocessingml.document.main+xml"><pkg:xmlData><w:document xmlns:ve="http://schemas.openxmlformats.org/markup-compatibility/2006" xmlns:o="urn:schemas-microsoft-com:office:office" xmlns:r="http://schemas.openxmlformats.org/officeDocument/2006/relationships" xmlns:m="http://schemas.openxmlformats.org/officeDocument/2006/math" xmlns:v="urn:schemas-microsoft-com:vml" xmlns:wp="http://schemas.openxmlformats.org/drawingml/2006/wordprocessingDrawing" xmlns:w10="urn:schemas-microsoft-com:office:word" xmlns:w="http://schemas.openxmlformats.org/wordprocessingml/2006/main" xmlns:wne="http://schemas.microsoft.com/office/word/2006/wordml"><w:body><w:p w:rsidR="00926BD6" w:rsidRDefault="00926BD6" w:rsidP="00926BD6"><w:pPr><w:pStyle w:val="a3"/><w:rPr><w:lang w:val="en-US"/></w:rPr></w:pPr><w:r><w:rPr><w:lang w:val="en-US"/></w:rPr><w:t>Additional file 3</w:t></w:r></w:p><w:p w:rsidR="00926BD6" w:rsidRPr="00414D63" w:rsidRDefault="00926BD6" w:rsidP="00926BD6"><w:pPr><w:pStyle w:val="a3"/><w:rPr><w:lang w:val="en-US"/></w:rPr></w:pPr><w:r w:rsidRPr="00F7105D"><w:rPr><w:lang w:val="en-US"/></w:rPr><w:t>Education</w:t></w:r><w:r w:rsidRPr="00414D63"><w:rPr><w:lang w:val="en-US"/></w:rPr><w:t xml:space="preserve"> </w:t></w:r><w:r w:rsidRPr="003838FC"><w:rPr><w:lang w:val="en-US"/></w:rPr><w:t xml:space="preserve">status of </w:t></w:r><w:r w:rsidR="00FD3751"><w:rPr><w:lang w:val="en-US"/></w:rPr><w:t xml:space="preserve">the </w:t></w:r><w:r w:rsidRPr="003838FC"><w:rPr><w:lang w:val="en-US"/></w:rPr><w:t>respondents</w:t></w:r><w:r w:rsidR="00A15234" w:rsidRPr="00A15234"><w:rPr><w:lang w:val="en-US"/></w:rPr><w:t xml:space="preserve"> </w:t></w:r><w:r w:rsidR="00A15234"><w:rPr><w:lang w:val="en-US"/></w:rPr><w:t>in the CORE study</w:t></w:r></w:p><w:tbl><w:tblPr><w:tblStyle w:val="-41"/><w:tblW w:w="5000" w:type="pct"/><w:tblBorders><w:top w:val="none" w:sz="0" w:space="0" w:color="auto"/><w:left w:val="none" w:sz="0" w:space="0" w:color="auto"/><w:bottom w:val="none" w:sz="0" w:space="0" w:color="auto"/><w:right w:val="none" w:sz="0" w:space="0" w:color="auto"/><w:insideH w:val="none" w:sz="0" w:space="0" w:color="auto"/><w:insideV w:val="none" w:sz="0" w:space="0" w:color="auto"/></w:tblBorders><w:shd w:val="clear" w:color="auto" w:fill="FFFFFF" w:themeFill="background1"/><w:tblLayout w:type="fixed"/><w:tblLook w:val="04A0"/></w:tblPr><w:tblGrid><w:gridCol w:w="5025"/><w:gridCol w:w="1468"/><w:gridCol w:w="1539"/><w:gridCol w:w="1539"/></w:tblGrid><w:tr w:rsidR="00926BD6" w:rsidRPr="0058567F" w:rsidTr="007F5436"><w:trPr><w:cnfStyle w:val="100000000000"/><w:trHeight w:val="20"/></w:trPr><w:tc><w:tcPr><w:cnfStyle w:val="001000000000"/><w:tcW w:w="2625" w:type="pct"/><w:tcBorders><w:top w:val="single" w:sz="4" w:space="0" w:color="auto"/><w:left w:val="none" w:sz="0" w:space="0" w:color="auto"/><w:bottom w:val="none" w:sz="0" w:space="0" w:color="auto"/><w:right w:val="none" w:sz="0" w:space="0" w:color="auto"/></w:tcBorders><w:shd w:val="clear" w:color="auto" w:fill="FFFFFF" w:themeFill="background1"/><w:vAlign w:val="center"/></w:tcPr><w:p w:rsidR="00926BD6" w:rsidRPr="00D44D56" w:rsidRDefault="00926BD6" w:rsidP="007F5436"><w:pPr><w:spacing w:line="480" w:lineRule="auto"/><w:rPr><w:color w:val="auto"/><w:sz w:val="24"/><w:szCs w:val="24"/><w:lang w:val="en-US"/></w:rPr></w:pPr><w:r w:rsidRPr="00D44D56"><w:rPr><w:color w:val="auto"/><w:sz w:val="24"/><w:szCs w:val="24"/><w:lang w:val="en-US"/></w:rPr><w:t xml:space="preserve">Education status </w:t></w:r></w:p></w:tc><w:tc><w:tcPr><w:tcW w:w="767" w:type="pct"/><w:tcBorders><w:top w:val="single" w:sz="4" w:space="0" w:color="auto"/><w:left w:val="none" w:sz="0" w:space="0" w:color="auto"/><w:bottom w:val="none" w:sz="0" w:space="0" w:color="auto"/><w:right w:val="none" w:sz="0" w:space="0" w:color="auto"/></w:tcBorders><w:shd w:val="clear" w:color="auto" w:fill="FFFFFF" w:themeFill="background1"/></w:tcPr><w:p w:rsidR="00926BD6" w:rsidRPr="00D44D56" w:rsidRDefault="00926BD6" w:rsidP="007F5436"><w:pPr><w:spacing w:line="480" w:lineRule="auto"/><w:jc w:val="center"/><w:cnfStyle w:val="100000000000"/><w:rPr><w:color w:val="auto"/><w:sz w:val="24"/><w:szCs w:val="24"/></w:rPr></w:pPr><w:proofErr w:type="spellStart"/><w:r w:rsidRPr="00D44D56"><w:rPr><w:color w:val="auto"/><w:sz w:val="24"/><w:szCs w:val="24"/></w:rPr><w:t>Ukraine</w:t></w:r><w:proofErr w:type="spellEnd"/></w:p></w:tc><w:tc><w:tcPr><w:tcW w:w="804" w:type="pct"/><w:tcBorders><w:top w:val="single" w:sz="4" w:space="0" w:color="auto"/><w:left w:val="none" w:sz="0" w:space="0" w:color="auto"/><w:bottom w:val="none" w:sz="0" w:space="0" w:color="auto"/><w:right w:val="none" w:sz="0" w:space="0" w:color="auto"/></w:tcBorders><w:shd w:val="clear" w:color="auto" w:fill="FFFFFF" w:themeFill="background1"/></w:tcPr><w:p w:rsidR="00926BD6" w:rsidRPr="00D44D56" w:rsidRDefault="00926BD6" w:rsidP="007F5436"><w:pPr><w:spacing w:line="480" w:lineRule="auto"/><w:jc w:val="center"/><w:cnfStyle w:val="100000000000"/><w:rPr><w:color w:val="auto"/><w:sz w:val="24"/><w:szCs w:val="24"/></w:rPr></w:pPr><w:proofErr w:type="spellStart"/><w:r w:rsidRPr="00D44D56"><w:rPr><w:color w:val="auto"/><w:sz w:val="24"/><w:szCs w:val="24"/></w:rPr><w:t>Kazakhstan</w:t></w:r><w:proofErr w:type="spellEnd"/></w:p></w:tc><w:tc><w:tcPr><w:tcW w:w="804" w:type="pct"/><w:tcBorders><w:top w:val="single" w:sz="4" w:space="0" w:color="auto"/><w:left w:val="none" w:sz="0" w:space="0" w:color="auto"/><w:bottom w:val="none" w:sz="0" w:space="0" w:color="auto"/><w:right w:val="none" w:sz="0" w:space="0" w:color="auto"/></w:tcBorders><w:shd w:val="clear" w:color="auto" w:fill="FFFFFF" w:themeFill="background1"/></w:tcPr><w:p w:rsidR="00926BD6" w:rsidRPr="00D44D56" w:rsidRDefault="00926BD6" w:rsidP="007F5436"><w:pPr><w:spacing w:line="480" w:lineRule="auto"/><w:jc w:val="center"/><w:cnfStyle w:val="100000000000"/><w:rPr><w:color w:val="auto"/><w:sz w:val="24"/><w:szCs w:val="24"/></w:rPr></w:pPr><w:proofErr w:type="spellStart"/><w:r w:rsidRPr="00D44D56"><w:rPr><w:color w:val="auto"/><w:sz w:val="24"/><w:szCs w:val="24"/></w:rPr><w:t>Azerbaijan</w:t></w:r><w:proofErr w:type="spellEnd"/></w:p></w:tc></w:tr><w:tr w:rsidR="00926BD6" w:rsidRPr="0058567F" w:rsidTr="007F5436"><w:trPr><w:cnfStyle w:val="000000100000"/><w:trHeight w:val="20"/></w:trPr><w:tc><w:tcPr><w:cnfStyle w:val="001000000000"/><w:tcW w:w="2625" w:type="pct"/><w:tcBorders><w:top w:val="single" w:sz="4" w:space="0" w:color="auto"/></w:tcBorders><w:shd w:val="clear" w:color="auto" w:fill="FFFFFF" w:themeFill="background1"/><w:vAlign w:val="center"/></w:tcPr><w:p w:rsidR="00926BD6" w:rsidRPr="00D44D56" w:rsidRDefault="00926BD6" w:rsidP="007F5436"><w:pPr><w:spacing w:line="480" w:lineRule="auto"/><w:rPr><w:b w:val="0"/><w:sz w:val="24"/><w:szCs w:val="24"/></w:rPr></w:pPr><w:proofErr w:type="spellStart"/><w:r w:rsidRPr="00D44D56"><w:rPr><w:b w:val="0"/><w:sz w:val="24"/><w:szCs w:val="24"/></w:rPr><w:t>Never</w:t></w:r><w:proofErr w:type="spellEnd"/><w:r w:rsidRPr="00D44D56"><w:rPr><w:b w:val="0"/><w:sz w:val="24"/><w:szCs w:val="24"/></w:rPr><w:t xml:space="preserve"> </w:t></w:r><w:proofErr w:type="spellStart"/><w:r w:rsidRPr="00D44D56"><w:rPr><w:b w:val="0"/><w:sz w:val="24"/><w:szCs w:val="24"/></w:rPr><w:t>attended</w:t></w:r><w:proofErr w:type="spellEnd"/><w:r w:rsidRPr="00D44D56"><w:rPr><w:b w:val="0"/><w:sz w:val="24"/><w:szCs w:val="24"/></w:rPr><w:t xml:space="preserve">/ </w:t></w:r><w:proofErr w:type="spellStart"/><w:r w:rsidRPr="00D44D56"><w:rPr><w:b w:val="0"/><w:sz w:val="24"/><w:szCs w:val="24"/></w:rPr><w:t>Kindergarten</w:t></w:r><w:proofErr w:type="spellEnd"/><w:r w:rsidRPr="00D44D56"><w:rPr><w:b w:val="0"/><w:sz w:val="24"/><w:szCs w:val="24"/></w:rPr><w:t xml:space="preserve"> </w:t></w:r><w:proofErr w:type="spellStart"/><w:r w:rsidRPr="00D44D56"><w:rPr><w:b w:val="0"/><w:sz w:val="24"/><w:szCs w:val="24"/></w:rPr><w:t>only</w:t></w:r><w:proofErr w:type="spellEnd"/></w:p></w:tc><w:tc><w:tcPr><w:tcW w:w="767" w:type="pct"/><w:tcBorders><w:top w:val="single" w:sz="4" w:space="0" w:color="auto"/></w:tcBorders><w:shd w:val="clear" w:color="auto" w:fill="FFFFFF" w:themeFill="background1"/></w:tcPr><w:p w:rsidR="00926BD6" w:rsidRPr="00D44D56" w:rsidRDefault="00926BD6" w:rsidP="007F5436"><w:pPr><w:spacing w:line="480" w:lineRule="auto"/><w:jc w:val="center"/><w:cnfStyle w:val="000000100000"/><w:rPr><w:sz w:val="24"/><w:szCs w:val="24"/></w:rPr></w:pPr><w:r w:rsidRPr="00D44D56"><w:rPr><w:sz w:val="24"/><w:szCs w:val="24"/></w:rPr><w:t>0 (0%)</w:t></w:r></w:p></w:tc><w:tc><w:tcPr><w:tcW w:w="804" w:type="pct"/><w:tcBorders><w:top w:val="single" w:sz="4" w:space="0" w:color="auto"/></w:tcBorders><w:shd w:val="clear" w:color="auto" w:fill="FFFFFF" w:themeFill="background1"/></w:tcPr><w:p w:rsidR="00926BD6" w:rsidRPr="00D44D56" w:rsidRDefault="00926BD6" w:rsidP="007F5436"><w:pPr><w:spacing w:line="480" w:lineRule="auto"/><w:jc w:val="center"/><w:cnfStyle w:val="000000100000"/><w:rPr><w:sz w:val="24"/><w:szCs w:val="24"/></w:rPr></w:pPr><w:r w:rsidRPr="00D44D56"><w:rPr><w:sz w:val="24"/><w:szCs w:val="24"/></w:rPr><w:t>0 (0%)</w:t></w:r></w:p></w:tc><w:tc><w:tcPr><w:tcW w:w="804" w:type="pct"/><w:tcBorders><w:top w:val="single" w:sz="4" w:space="0" w:color="auto"/></w:tcBorders><w:shd w:val="clear" w:color="auto" w:fill="FFFFFF" w:themeFill="background1"/></w:tcPr><w:p w:rsidR="00926BD6" w:rsidRPr="00D44D56" w:rsidRDefault="00926BD6" w:rsidP="007F5436"><w:pPr><w:spacing w:line="480" w:lineRule="auto"/><w:jc w:val="center"/><w:cnfStyle w:val="000000100000"/><w:rPr><w:sz w:val="24"/><w:szCs w:val="24"/></w:rPr></w:pPr><w:r w:rsidRPr="00D44D56"><w:rPr><w:sz w:val="24"/><w:szCs w:val="24"/></w:rPr><w:t>1 (0.1%)</w:t></w:r></w:p></w:tc></w:tr><w:tr w:rsidR="00926BD6" w:rsidRPr="0058567F" w:rsidTr="007F5436"><w:trPr><w:trHeight w:val="20"/></w:trPr><w:tc><w:tcPr><w:cnfStyle w:val="001000000000"/><w:tcW w:w="2625" w:type="pct"/><w:shd w:val="clear" w:color="auto" w:fill="FFFFFF" w:themeFill="background1"/><w:vAlign w:val="center"/></w:tcPr><w:p w:rsidR="00926BD6" w:rsidRPr="00D44D56" w:rsidRDefault="00926BD6" w:rsidP="007F5436"><w:pPr><w:spacing w:line="480" w:lineRule="auto"/><w:rPr><w:b w:val="0"/><w:sz w:val="24"/><w:szCs w:val="24"/></w:rPr></w:pPr><w:r w:rsidRPr="00D44D56"><w:rPr><w:b w:val="0"/><w:sz w:val="24"/><w:szCs w:val="24"/></w:rPr><w:t xml:space="preserve">1st </w:t></w:r><w:proofErr w:type="spellStart"/><w:r w:rsidRPr="00D44D56"><w:rPr><w:b w:val="0"/><w:sz w:val="24"/><w:szCs w:val="24"/></w:rPr><w:t>Grade</w:t></w:r><w:proofErr w:type="spellEnd"/></w:p></w:tc><w:tc><w:tcPr><w:tcW w:w="767" w:type="pct"/><w:shd w:val="clear" w:color="auto" w:fill="FFFFFF" w:themeFill="background1"/></w:tcPr><w:p w:rsidR="00926BD6" w:rsidRPr="00D44D56" w:rsidRDefault="00926BD6" w:rsidP="007F5436"><w:pPr><w:spacing w:line="480" w:lineRule="auto"/><w:jc w:val="center"/><w:cnfStyle w:val="000000000000"/><w:rPr><w:sz w:val="24"/><w:szCs w:val="24"/></w:rPr></w:pPr><w:r w:rsidRPr="00D44D56"><w:rPr><w:sz w:val="24"/><w:szCs w:val="24"/></w:rPr><w:t>1 (0.1%)</w:t></w:r></w:p></w:tc><w:tc><w:tcPr><w:tcW w:w="804" w:type="pct"/><w:shd w:val="clear" w:color="auto" w:fill="FFFFFF" w:themeFill="background1"/></w:tcPr><w:p w:rsidR="00926BD6" w:rsidRPr="00D44D56" w:rsidRDefault="00926BD6" w:rsidP="007F5436"><w:pPr><w:spacing w:line="480" w:lineRule="auto"/><w:jc w:val="center"/><w:cnfStyle w:val="000000000000"/><w:rPr><w:sz w:val="24"/><w:szCs w:val="24"/></w:rPr></w:pPr><w:r w:rsidRPr="00D44D56"><w:rPr><w:sz w:val="24"/><w:szCs w:val="24"/></w:rPr><w:t>0 (0.0%)</w:t></w:r></w:p></w:tc><w:tc><w:tcPr><w:tcW w:w="804" w:type="pct"/><w:shd w:val="clear" w:color="auto" w:fill="FFFFFF" w:themeFill="background1"/></w:tcPr><w:p w:rsidR="00926BD6" w:rsidRPr="00D44D56" w:rsidRDefault="00926BD6" w:rsidP="007F5436"><w:pPr><w:spacing w:line="480" w:lineRule="auto"/><w:jc w:val="center"/><w:cnfStyle w:val="000000000000"/><w:rPr><w:sz w:val="24"/><w:szCs w:val="24"/></w:rPr></w:pPr><w:r w:rsidRPr="00D44D56"><w:rPr><w:sz w:val="24"/><w:szCs w:val="24"/></w:rPr><w:t>4 (0.4%)</w:t></w:r></w:p></w:tc></w:tr><w:tr w:rsidR="00926BD6" w:rsidRPr="0058567F" w:rsidTr="007F5436"><w:trPr><w:cnfStyle w:val="000000100000"/><w:trHeight w:val="20"/></w:trPr><w:tc><w:tcPr><w:cnfStyle w:val="001000000000"/><w:tcW w:w="2625" w:type="pct"/><w:shd w:val="clear" w:color="auto" w:fill="FFFFFF" w:themeFill="background1"/><w:vAlign w:val="center"/></w:tcPr><w:p w:rsidR="00926BD6" w:rsidRPr="00D44D56" w:rsidRDefault="00926BD6" w:rsidP="007F5436"><w:pPr><w:spacing w:line="480" w:lineRule="auto"/><w:rPr><w:b w:val="0"/><w:sz w:val="24"/><w:szCs w:val="24"/></w:rPr></w:pPr><w:r w:rsidRPr="00D44D56"><w:rPr><w:b w:val="0"/><w:sz w:val="24"/><w:szCs w:val="24"/></w:rPr><w:t xml:space="preserve">6th </w:t></w:r><w:proofErr w:type="spellStart"/><w:r w:rsidRPr="00D44D56"><w:rPr><w:b w:val="0"/><w:sz w:val="24"/><w:szCs w:val="24"/></w:rPr><w:t>Grade</w:t></w:r><w:proofErr w:type="spellEnd"/></w:p></w:tc><w:tc><w:tcPr><w:tcW w:w="767" w:type="pct"/><w:shd w:val="clear" w:color="auto" w:fill="FFFFFF" w:themeFill="background1"/></w:tcPr><w:p w:rsidR="00926BD6" w:rsidRPr="00D44D56" w:rsidRDefault="00926BD6" w:rsidP="007F5436"><w:pPr><w:spacing w:line="480" w:lineRule="auto"/><w:jc w:val="center"/><w:cnfStyle w:val="000000100000"/><w:rPr><w:sz w:val="24"/><w:szCs w:val="24"/></w:rPr></w:pPr><w:r w:rsidRPr="00D44D56"><w:rPr><w:sz w:val="24"/><w:szCs w:val="24"/></w:rPr><w:t>1 (0.1%)</w:t></w:r></w:p></w:tc><w:tc><w:tcPr><w:tcW w:w="804" w:type="pct"/><w:shd w:val="clear" w:color="auto" w:fill="FFFFFF" w:themeFill="background1"/></w:tcPr><w:p w:rsidR="00926BD6" w:rsidRPr="00D44D56" w:rsidRDefault="00926BD6" w:rsidP="007F5436"><w:pPr><w:spacing w:line="480" w:lineRule="auto"/><w:jc w:val="center"/><w:cnfStyle w:val="000000100000"/><w:rPr><w:sz w:val="24"/><w:szCs w:val="24"/></w:rPr></w:pPr><w:r w:rsidRPr="00D44D56"><w:rPr><w:sz w:val="24"/><w:szCs w:val="24"/></w:rPr><w:t>0 (0.0%)</w:t></w:r></w:p></w:tc><w:tc><w:tcPr><w:tcW w:w="804" w:type="pct"/><w:shd w:val="clear" w:color="auto" w:fill="FFFFFF" w:themeFill="background1"/></w:tcPr><w:p w:rsidR="00926BD6" w:rsidRPr="00D44D56" w:rsidRDefault="00926BD6" w:rsidP="007F5436"><w:pPr><w:spacing w:line="480" w:lineRule="auto"/><w:jc w:val="center"/><w:cnfStyle w:val="000000100000"/><w:rPr><w:sz w:val="24"/><w:szCs w:val="24"/></w:rPr></w:pPr><w:r w:rsidRPr="00D44D56"><w:rPr><w:sz w:val="24"/><w:szCs w:val="24"/></w:rPr><w:t>4 (0.4%)</w:t></w:r></w:p></w:tc></w:tr><w:tr w:rsidR="00926BD6" w:rsidRPr="0058567F" w:rsidTr="007F5436"><w:trPr><w:trHeight w:val="20"/></w:trPr><w:tc><w:tcPr><w:cnfStyle w:val="001000000000"/><w:tcW w:w="2625" w:type="pct"/><w:shd w:val="clear" w:color="auto" w:fill="FFFFFF" w:themeFill="background1"/><w:vAlign w:val="center"/></w:tcPr><w:p w:rsidR="00926BD6" w:rsidRPr="00D44D56" w:rsidRDefault="00926BD6" w:rsidP="007F5436"><w:pPr><w:spacing w:line="480" w:lineRule="auto"/><w:rPr><w:b w:val="0"/><w:sz w:val="24"/><w:szCs w:val="24"/></w:rPr></w:pPr><w:r w:rsidRPr="00D44D56"><w:rPr><w:b w:val="0"/><w:sz w:val="24"/><w:szCs w:val="24"/></w:rPr><w:t xml:space="preserve">7th </w:t></w:r><w:proofErr w:type="spellStart"/><w:r w:rsidRPr="00D44D56"><w:rPr><w:b w:val="0"/><w:sz w:val="24"/><w:szCs w:val="24"/></w:rPr><w:t>Grade</w:t></w:r><w:proofErr w:type="spellEnd"/></w:p></w:tc><w:tc><w:tcPr><w:tcW w:w="767" w:type="pct"/><w:shd w:val="clear" w:color="auto" w:fill="FFFFFF" w:themeFill="background1"/></w:tcPr><w:p w:rsidR="00926BD6" w:rsidRPr="00D44D56" w:rsidRDefault="00926BD6" w:rsidP="007F5436"><w:pPr><w:spacing w:line="480" w:lineRule="auto"/><w:jc w:val="center"/><w:cnfStyle w:val="000000000000"/><w:rPr><w:sz w:val="24"/><w:szCs w:val="24"/></w:rPr></w:pPr><w:r w:rsidRPr="00D44D56"><w:rPr><w:sz w:val="24"/><w:szCs w:val="24"/></w:rPr><w:t>2 (0.2%)</w:t></w:r></w:p></w:tc><w:tc><w:tcPr><w:tcW w:w="804" w:type="pct"/><w:shd w:val="clear" w:color="auto" w:fill="FFFFFF" w:themeFill="background1"/></w:tcPr><w:p w:rsidR="00926BD6" w:rsidRPr="00D44D56" w:rsidRDefault="00926BD6" w:rsidP="007F5436"><w:pPr><w:spacing w:line="480" w:lineRule="auto"/><w:jc w:val="center"/><w:cnfStyle w:val="000000000000"/><w:rPr><w:sz w:val="24"/><w:szCs w:val="24"/></w:rPr></w:pPr><w:r w:rsidRPr="00D44D56"><w:rPr><w:sz w:val="24"/><w:szCs w:val="24"/></w:rPr><w:t>1 (0.1%)</w:t></w:r></w:p></w:tc><w:tc><w:tcPr><w:tcW w:w="804" w:type="pct"/><w:shd w:val="clear" w:color="auto" w:fill="FFFFFF" w:themeFill="background1"/></w:tcPr><w:p w:rsidR="00926BD6" w:rsidRPr="00D44D56" w:rsidRDefault="00926BD6" w:rsidP="007F5436"><w:pPr><w:spacing w:line="480" w:lineRule="auto"/><w:jc w:val="center"/><w:cnfStyle w:val="000000000000"/><w:rPr><w:sz w:val="24"/><w:szCs w:val="24"/></w:rPr></w:pPr><w:r w:rsidRPr="00D44D56"><w:rPr><w:sz w:val="24"/><w:szCs w:val="24"/></w:rPr><w:t>3 (0.3%)</w:t></w:r></w:p></w:tc></w:tr><w:tr w:rsidR="00926BD6" w:rsidRPr="0058567F" w:rsidTr="007F5436"><w:trPr><w:cnfStyle w:val="000000100000"/><w:trHeight w:val="20"/></w:trPr><w:tc><w:tcPr><w:cnfStyle w:val="001000000000"/><w:tcW w:w="2625" w:type="pct"/><w:shd w:val="clear" w:color="auto" w:fill="FFFFFF" w:themeFill="background1"/><w:vAlign w:val="center"/></w:tcPr><w:p w:rsidR="00926BD6" w:rsidRPr="00D44D56" w:rsidRDefault="00926BD6" w:rsidP="007F5436"><w:pPr><w:spacing w:line="480" w:lineRule="auto"/><w:rPr><w:b w:val="0"/><w:sz w:val="24"/><w:szCs w:val="24"/></w:rPr></w:pPr><w:r w:rsidRPr="00D44D56"><w:rPr><w:b w:val="0"/><w:sz w:val="24"/><w:szCs w:val="24"/></w:rPr><w:t xml:space="preserve">8th </w:t></w:r><w:proofErr w:type="spellStart"/><w:r w:rsidRPr="00D44D56"><w:rPr><w:b w:val="0"/><w:sz w:val="24"/><w:szCs w:val="24"/></w:rPr><w:t>Grade</w:t></w:r><w:proofErr w:type="spellEnd"/></w:p></w:tc><w:tc><w:tcPr><w:tcW w:w="767" w:type="pct"/><w:shd w:val="clear" w:color="auto" w:fill="FFFFFF" w:themeFill="background1"/></w:tcPr><w:p w:rsidR="00926BD6" w:rsidRPr="00D44D56" w:rsidRDefault="00926BD6" w:rsidP="007F5436"><w:pPr><w:spacing w:line="480" w:lineRule="auto"/><w:jc w:val="center"/><w:cnfStyle w:val="000000100000"/><w:rPr><w:sz w:val="24"/><w:szCs w:val="24"/></w:rPr></w:pPr><w:r w:rsidRPr="00D44D56"><w:rPr><w:sz w:val="24"/><w:szCs w:val="24"/></w:rPr><w:t>2 (0.2%)</w:t></w:r></w:p></w:tc><w:tc><w:tcPr><w:tcW w:w="804" w:type="pct"/><w:shd w:val="clear" w:color="auto" w:fill="FFFFFF" w:themeFill="background1"/></w:tcPr><w:p w:rsidR="00926BD6" w:rsidRPr="00D44D56" w:rsidRDefault="00926BD6" w:rsidP="007F5436"><w:pPr><w:spacing w:line="480" w:lineRule="auto"/><w:jc w:val="center"/><w:cnfStyle w:val="000000100000"/><w:rPr><w:sz w:val="24"/><w:szCs w:val="24"/></w:rPr></w:pPr><w:r w:rsidRPr="00D44D56"><w:rPr><w:sz w:val="24"/><w:szCs w:val="24"/></w:rPr><w:t>3 (0.3%)</w:t></w:r></w:p></w:tc><w:tc><w:tcPr><w:tcW w:w="804" w:type="pct"/><w:shd w:val="clear" w:color="auto" w:fill="FFFFFF" w:themeFill="background1"/></w:tcPr><w:p w:rsidR="00926BD6" w:rsidRPr="00D44D56" w:rsidRDefault="00926BD6" w:rsidP="007F5436"><w:pPr><w:spacing w:line="480" w:lineRule="auto"/><w:jc w:val="center"/><w:cnfStyle w:val="000000100000"/><w:rPr><w:sz w:val="24"/><w:szCs w:val="24"/></w:rPr></w:pPr><w:r w:rsidRPr="00D44D56"><w:rPr><w:sz w:val="24"/><w:szCs w:val="24"/></w:rPr><w:t>17 (1.8%)</w:t></w:r></w:p></w:tc></w:tr><w:tr w:rsidR="00926BD6" w:rsidRPr="0058567F" w:rsidTr="007F5436"><w:trPr><w:trHeight w:val="20"/></w:trPr><w:tc><w:tcPr><w:cnfStyle w:val="001000000000"/><w:tcW w:w="2625" w:type="pct"/><w:shd w:val="clear" w:color="auto" w:fill="FFFFFF" w:themeFill="background1"/><w:vAlign w:val="center"/></w:tcPr><w:p w:rsidR="00926BD6" w:rsidRPr="00D44D56" w:rsidRDefault="00926BD6" w:rsidP="007F5436"><w:pPr><w:spacing w:line="480" w:lineRule="auto"/><w:rPr><w:b w:val="0"/><w:sz w:val="24"/><w:szCs w:val="24"/></w:rPr></w:pPr><w:r w:rsidRPr="00D44D56"><w:rPr><w:b w:val="0"/><w:sz w:val="24"/><w:szCs w:val="24"/></w:rPr><w:t xml:space="preserve">9th </w:t></w:r><w:proofErr w:type="spellStart"/><w:r w:rsidRPr="00D44D56"><w:rPr><w:b w:val="0"/><w:sz w:val="24"/><w:szCs w:val="24"/></w:rPr><w:t>Grade</w:t></w:r><w:proofErr w:type="spellEnd"/></w:p></w:tc><w:tc><w:tcPr><w:tcW w:w="767" w:type="pct"/><w:shd w:val="clear" w:color="auto" w:fill="FFFFFF" w:themeFill="background1"/></w:tcPr><w:p w:rsidR="00926BD6" w:rsidRPr="00D44D56" w:rsidRDefault="00926BD6" w:rsidP="007F5436"><w:pPr><w:spacing w:line="480" w:lineRule="auto"/><w:jc w:val="center"/><w:cnfStyle w:val="000000000000"/><w:rPr><w:sz w:val="24"/><w:szCs w:val="24"/></w:rPr></w:pPr><w:r w:rsidRPr="00D44D56"><w:rPr><w:sz w:val="24"/><w:szCs w:val="24"/></w:rPr><w:t>2 (0.2%)</w:t></w:r></w:p></w:tc><w:tc><w:tcPr><w:tcW w:w="804" w:type="pct"/><w:shd w:val="clear" w:color="auto" w:fill="FFFFFF" w:themeFill="background1"/></w:tcPr><w:p w:rsidR="00926BD6" w:rsidRPr="00D44D56" w:rsidRDefault="00926BD6" w:rsidP="007F5436"><w:pPr><w:spacing w:line="480" w:lineRule="auto"/><w:jc w:val="center"/><w:cnfStyle w:val="000000000000"/><w:rPr><w:sz w:val="24"/><w:szCs w:val="24"/></w:rPr></w:pPr><w:r w:rsidRPr="00D44D56"><w:rPr><w:sz w:val="24"/><w:szCs w:val="24"/></w:rPr><w:t>4 (0.4%)</w:t></w:r></w:p></w:tc><w:tc><w:tcPr><w:tcW w:w="804" w:type="pct"/><w:shd w:val="clear" w:color="auto" w:fill="FFFFFF" w:themeFill="background1"/></w:tcPr><w:p w:rsidR="00926BD6" w:rsidRPr="00D44D56" w:rsidRDefault="00926BD6" w:rsidP="007F5436"><w:pPr><w:spacing w:line="480" w:lineRule="auto"/><w:jc w:val="center"/><w:cnfStyle w:val="000000000000"/><w:rPr><w:sz w:val="24"/><w:szCs w:val="24"/></w:rPr></w:pPr><w:r w:rsidRPr="00D44D56"><w:rPr><w:sz w:val="24"/><w:szCs w:val="24"/></w:rPr><w:t>47 (5.0%)</w:t></w:r></w:p></w:tc></w:tr><w:tr w:rsidR="00926BD6" w:rsidRPr="0058567F" w:rsidTr="007F5436"><w:trPr><w:cnfStyle w:val="000000100000"/><w:trHeight w:val="20"/></w:trPr><w:tc><w:tcPr><w:cnfStyle w:val="001000000000"/><w:tcW w:w="2625" w:type="pct"/><w:shd w:val="clear" w:color="auto" w:fill="FFFFFF" w:themeFill="background1"/><w:vAlign w:val="center"/></w:tcPr><w:p w:rsidR="00926BD6" w:rsidRPr="00D44D56" w:rsidRDefault="00926BD6" w:rsidP="007F5436"><w:pPr><w:spacing w:line="480" w:lineRule="auto"/><w:rPr><w:b w:val="0"/><w:sz w:val="24"/><w:szCs w:val="24"/></w:rPr></w:pPr><w:r w:rsidRPr="00D44D56"><w:rPr><w:b w:val="0"/><w:sz w:val="24"/><w:szCs w:val="24"/></w:rPr><w:t xml:space="preserve">10th </w:t></w:r><w:proofErr w:type="spellStart"/><w:r w:rsidRPr="00D44D56"><w:rPr><w:b w:val="0"/><w:sz w:val="24"/><w:szCs w:val="24"/></w:rPr><w:t>Grade</w:t></w:r><w:proofErr w:type="spellEnd"/></w:p></w:tc><w:tc><w:tcPr><w:tcW w:w="767" w:type="pct"/><w:shd w:val="clear" w:color="auto" w:fill="FFFFFF" w:themeFill="background1"/></w:tcPr><w:p w:rsidR="00926BD6" w:rsidRPr="00D44D56" w:rsidRDefault="00926BD6" w:rsidP="007F5436"><w:pPr><w:spacing w:line="480" w:lineRule="auto"/><w:jc w:val="center"/><w:cnfStyle w:val="000000100000"/><w:rPr><w:sz w:val="24"/><w:szCs w:val="24"/></w:rPr></w:pPr><w:r w:rsidRPr="00D44D56"><w:rPr><w:sz w:val="24"/><w:szCs w:val="24"/></w:rPr><w:t>1 (0.1%)</w:t></w:r></w:p></w:tc><w:tc><w:tcPr><w:tcW w:w="804" w:type="pct"/><w:shd w:val="clear" w:color="auto" w:fill="FFFFFF" w:themeFill="background1"/></w:tcPr><w:p w:rsidR="00926BD6" w:rsidRPr="00D44D56" w:rsidRDefault="00926BD6" w:rsidP="007F5436"><w:pPr><w:spacing w:line="480" w:lineRule="auto"/><w:jc w:val="center"/><w:cnfStyle w:val="000000100000"/><w:rPr><w:sz w:val="24"/><w:szCs w:val="24"/></w:rPr></w:pPr><w:r w:rsidRPr="00D44D56"><w:rPr><w:sz w:val="24"/><w:szCs w:val="24"/></w:rPr><w:t>10 (1.1%)</w:t></w:r></w:p></w:tc><w:tc><w:tcPr><w:tcW w:w="804" w:type="pct"/><w:shd w:val="clear" w:color="auto" w:fill="FFFFFF" w:themeFill="background1"/></w:tcPr><w:p w:rsidR="00926BD6" w:rsidRPr="00D44D56" w:rsidRDefault="00926BD6" w:rsidP="007F5436"><w:pPr><w:spacing w:line="480" w:lineRule="auto"/><w:jc w:val="center"/><w:cnfStyle w:val="000000100000"/><w:rPr><w:sz w:val="24"/><w:szCs w:val="24"/></w:rPr></w:pPr><w:r w:rsidRPr="00D44D56"><w:rPr><w:sz w:val="24"/><w:szCs w:val="24"/></w:rPr><w:t>52 (5.6%)</w:t></w:r></w:p></w:tc></w:tr><w:tr w:rsidR="00926BD6" w:rsidRPr="0058567F" w:rsidTr="007F5436"><w:trPr><w:trHeight w:val="20"/></w:trPr><w:tc><w:tcPr><w:cnfStyle w:val="001000000000"/><w:tcW w:w="2625" w:type="pct"/><w:shd w:val="clear" w:color="auto" w:fill="FFFFFF" w:themeFill="background1"/><w:vAlign w:val="center"/></w:tcPr><w:p w:rsidR="00926BD6" w:rsidRPr="00D44D56" w:rsidRDefault="00926BD6" w:rsidP="007F5436"><w:pPr><w:spacing w:line="480" w:lineRule="auto"/><w:rPr><w:b w:val="0"/><w:sz w:val="24"/><w:szCs w:val="24"/></w:rPr></w:pPr><w:r w:rsidRPr="00D44D56"><w:rPr><w:b w:val="0"/><w:sz w:val="24"/><w:szCs w:val="24"/></w:rPr><w:t xml:space="preserve">11th </w:t></w:r><w:proofErr w:type="spellStart"/><w:r w:rsidRPr="00D44D56"><w:rPr><w:b w:val="0"/><w:sz w:val="24"/><w:szCs w:val="24"/></w:rPr><w:t>Grade</w:t></w:r><w:proofErr w:type="spellEnd"/></w:p></w:tc><w:tc><w:tcPr><w:tcW w:w="767" w:type="pct"/><w:shd w:val="clear" w:color="auto" w:fill="FFFFFF" w:themeFill="background1"/></w:tcPr><w:p w:rsidR="00926BD6" w:rsidRPr="00D44D56" w:rsidRDefault="00926BD6" w:rsidP="007F5436"><w:pPr><w:spacing w:line="480" w:lineRule="auto"/><w:jc w:val="center"/><w:cnfStyle w:val="000000000000"/><w:rPr><w:sz w:val="24"/><w:szCs w:val="24"/></w:rPr></w:pPr><w:r w:rsidRPr="00D44D56"><w:rPr><w:sz w:val="24"/><w:szCs w:val="24"/></w:rPr><w:t>8 (0.8%)</w:t></w:r></w:p></w:tc><w:tc><w:tcPr><w:tcW w:w="804" w:type="pct"/><w:shd w:val="clear" w:color="auto" w:fill="FFFFFF" w:themeFill="background1"/></w:tcPr><w:p w:rsidR="00926BD6" w:rsidRPr="00D44D56" w:rsidRDefault="00926BD6" w:rsidP="007F5436"><w:pPr><w:spacing w:line="480" w:lineRule="auto"/><w:jc w:val="center"/><w:cnfStyle w:val="000000000000"/><w:rPr><w:sz w:val="24"/><w:szCs w:val="24"/></w:rPr></w:pPr><w:r w:rsidRPr="00D44D56"><w:rPr><w:sz w:val="24"/><w:szCs w:val="24"/></w:rPr><w:t>30 (3.2%)</w:t></w:r></w:p></w:tc><w:tc><w:tcPr><w:tcW w:w="804" w:type="pct"/><w:shd w:val="clear" w:color="auto" w:fill="FFFFFF" w:themeFill="background1"/></w:tcPr><w:p w:rsidR="00926BD6" w:rsidRPr="00D44D56" w:rsidRDefault="00926BD6" w:rsidP="007F5436"><w:pPr><w:spacing w:line="480" w:lineRule="auto"/><w:jc w:val="center"/><w:cnfStyle w:val="000000000000"/><w:rPr><w:sz w:val="24"/><w:szCs w:val="24"/></w:rPr></w:pPr><w:r w:rsidRPr="00D44D56"><w:rPr><w:sz w:val="24"/><w:szCs w:val="24"/></w:rPr><w:t>146 (15.6%)</w:t></w:r></w:p></w:tc></w:tr><w:tr w:rsidR="00926BD6" w:rsidRPr="0058567F" w:rsidTr="007F5436"><w:trPr><w:cnfStyle w:val="000000100000"/><w:trHeight w:val="20"/></w:trPr><w:tc><w:tcPr><w:cnfStyle w:val="001000000000"/><w:tcW w:w="2625" w:type="pct"/><w:shd w:val="clear" w:color="auto" w:fill="FFFFFF" w:themeFill="background1"/><w:vAlign w:val="center"/></w:tcPr><w:p w:rsidR="00926BD6" w:rsidRPr="00D44D56" w:rsidRDefault="00926BD6" w:rsidP="007F5436"><w:pPr><w:spacing w:line="480" w:lineRule="auto"/><w:rPr><w:b w:val="0"/><w:sz w:val="24"/><w:szCs w:val="24"/></w:rPr></w:pPr><w:r w:rsidRPr="00D44D56"><w:rPr><w:b w:val="0"/><w:sz w:val="24"/><w:szCs w:val="24"/></w:rPr><w:t xml:space="preserve">12th </w:t></w:r><w:proofErr w:type="spellStart"/><w:r w:rsidRPr="00D44D56"><w:rPr><w:b w:val="0"/><w:sz w:val="24"/><w:szCs w:val="24"/></w:rPr><w:t>Grade</w:t></w:r><w:proofErr w:type="spellEnd"/><w:r w:rsidRPr="00D44D56"><w:rPr><w:b w:val="0"/><w:sz w:val="24"/><w:szCs w:val="24"/></w:rPr><w:t xml:space="preserve">; </w:t></w:r><w:proofErr w:type="spellStart"/><w:r w:rsidRPr="00D44D56"><w:rPr><w:b w:val="0"/><w:sz w:val="24"/><w:szCs w:val="24"/></w:rPr><w:t>no</w:t></w:r><w:proofErr w:type="spellEnd"/><w:r w:rsidRPr="00D44D56"><w:rPr><w:b w:val="0"/><w:sz w:val="24"/><w:szCs w:val="24"/></w:rPr><w:t xml:space="preserve"> </w:t></w:r><w:proofErr w:type="spellStart"/><w:r w:rsidRPr="00D44D56"><w:rPr><w:b w:val="0"/><w:sz w:val="24"/><w:szCs w:val="24"/></w:rPr><w:t>diploma</w:t></w:r><w:proofErr w:type="spellEnd"/></w:p></w:tc><w:tc><w:tcPr><w:tcW w:w="767" w:type="pct"/><w:shd w:val="clear" w:color="auto" w:fill="FFFFFF" w:themeFill="background1"/></w:tcPr><w:p w:rsidR="00926BD6" w:rsidRPr="00D44D56" w:rsidRDefault="00926BD6" w:rsidP="007F5436"><w:pPr><w:spacing w:line="480" w:lineRule="auto"/><w:jc w:val="center"/><w:cnfStyle w:val="000000100000"/><w:rPr><w:sz w:val="24"/><w:szCs w:val="24"/></w:rPr></w:pPr><w:r w:rsidRPr="00D44D56"><w:rPr><w:sz w:val="24"/><w:szCs w:val="24"/></w:rPr><w:t>10 (1.0%)</w:t></w:r></w:p></w:tc><w:tc><w:tcPr><w:tcW w:w="804" w:type="pct"/><w:shd w:val="clear" w:color="auto" w:fill="FFFFFF" w:themeFill="background1"/></w:tcPr><w:p w:rsidR="00926BD6" w:rsidRPr="00D44D56" w:rsidRDefault="00926BD6" w:rsidP="007F5436"><w:pPr><w:spacing w:line="480" w:lineRule="auto"/><w:jc w:val="center"/><w:cnfStyle w:val="000000100000"/><w:rPr><w:sz w:val="24"/><w:szCs w:val="24"/></w:rPr></w:pPr><w:r w:rsidRPr="00D44D56"><w:rPr><w:sz w:val="24"/><w:szCs w:val="24"/></w:rPr><w:t>3 (0.3%)</w:t></w:r></w:p></w:tc><w:tc><w:tcPr><w:tcW w:w="804" w:type="pct"/><w:shd w:val="clear" w:color="auto" w:fill="FFFFFF" w:themeFill="background1"/></w:tcPr><w:p w:rsidR="00926BD6" w:rsidRPr="00D44D56" w:rsidRDefault="00926BD6" w:rsidP="007F5436"><w:pPr><w:spacing w:line="480" w:lineRule="auto"/><w:jc w:val="center"/><w:cnfStyle w:val="000000100000"/><w:rPr><w:sz w:val="24"/><w:szCs w:val="24"/></w:rPr></w:pPr><w:r w:rsidRPr="00D44D56"><w:rPr><w:sz w:val="24"/><w:szCs w:val="24"/></w:rPr><w:t>20 (2.1%)</w:t></w:r></w:p></w:tc></w:tr><w:tr w:rsidR="00926BD6" w:rsidRPr="0058567F" w:rsidTr="007F5436"><w:trPr><w:trHeight w:val="20"/></w:trPr><w:tc><w:tcPr><w:cnfStyle w:val="001000000000"/><w:tcW w:w="2625" w:type="pct"/><w:shd w:val="clear" w:color="auto" w:fill="FFFFFF" w:themeFill="background1"/><w:vAlign w:val="center"/></w:tcPr><w:p w:rsidR="00926BD6" w:rsidRPr="00D44D56" w:rsidRDefault="00926BD6" w:rsidP="007F5436"><w:pPr><w:spacing w:line="480" w:lineRule="auto"/><w:rPr><w:b w:val="0"/><w:sz w:val="24"/><w:szCs w:val="24"/></w:rPr></w:pPr><w:proofErr w:type="spellStart"/><w:r w:rsidRPr="00D44D56"><w:rPr><w:b w:val="0"/><w:sz w:val="24"/><w:szCs w:val="24"/></w:rPr><w:t>High</w:t></w:r><w:proofErr w:type="spellEnd"/><w:r w:rsidRPr="00D44D56"><w:rPr><w:b w:val="0"/><w:sz w:val="24"/><w:szCs w:val="24"/></w:rPr><w:t xml:space="preserve"> </w:t></w:r><w:proofErr w:type="spellStart"/><w:r w:rsidRPr="00D44D56"><w:rPr><w:b w:val="0"/><w:sz w:val="24"/><w:szCs w:val="24"/></w:rPr><w:t>school</w:t></w:r><w:proofErr w:type="spellEnd"/><w:r w:rsidRPr="00D44D56"><w:rPr><w:b w:val="0"/><w:sz w:val="24"/><w:szCs w:val="24"/></w:rPr><w:t xml:space="preserve"> </w:t></w:r><w:proofErr w:type="spellStart"/><w:r w:rsidRPr="00D44D56"><w:rPr><w:b w:val="0"/><w:sz w:val="24"/><w:szCs w:val="24"/></w:rPr><w:t>graduate</w:t></w:r><w:proofErr w:type="spellEnd"/></w:p></w:tc><w:tc><w:tcPr><w:tcW w:w="767" w:type="pct"/><w:shd w:val="clear" w:color="auto" w:fill="FFFFFF" w:themeFill="background1"/></w:tcPr><w:p w:rsidR="00926BD6" w:rsidRPr="00D44D56" w:rsidRDefault="00926BD6" w:rsidP="007F5436"><w:pPr><w:spacing w:line="480" w:lineRule="auto"/><w:jc w:val="center"/><w:cnfStyle w:val="000000000000"/><w:rPr><w:sz w:val="24"/><w:szCs w:val="24"/></w:rPr></w:pPr><w:r w:rsidRPr="00D44D56"><w:rPr><w:sz w:val="24"/><w:szCs w:val="24"/></w:rPr><w:t>72 (7.5%)</w:t></w:r></w:p></w:tc><w:tc><w:tcPr><w:tcW w:w="804" w:type="pct"/><w:shd w:val="clear" w:color="auto" w:fill="FFFFFF" w:themeFill="background1"/></w:tcPr><w:p w:rsidR="00926BD6" w:rsidRPr="00D44D56" w:rsidRDefault="00926BD6" w:rsidP="007F5436"><w:pPr><w:spacing w:line="480" w:lineRule="auto"/><w:jc w:val="center"/><w:cnfStyle w:val="000000000000"/><w:rPr><w:sz w:val="24"/><w:szCs w:val="24"/></w:rPr></w:pPr><w:r w:rsidRPr="00D44D56"><w:rPr><w:sz w:val="24"/><w:szCs w:val="24"/></w:rPr><w:t>101 (10.7%)</w:t></w:r></w:p></w:tc><w:tc><w:tcPr><w:tcW w:w="804" w:type="pct"/><w:shd w:val="clear" w:color="auto" w:fill="FFFFFF" w:themeFill="background1"/></w:tcPr><w:p w:rsidR="00926BD6" w:rsidRPr="00D44D56" w:rsidRDefault="00926BD6" w:rsidP="007F5436"><w:pPr><w:spacing w:line="480" w:lineRule="auto"/><w:jc w:val="center"/><w:cnfStyle w:val="000000000000"/><w:rPr><w:sz w:val="24"/><w:szCs w:val="24"/></w:rPr></w:pPr><w:r w:rsidRPr="00D44D56"><w:rPr><w:sz w:val="24"/><w:szCs w:val="24"/></w:rPr><w:t>83 (8.9%)</w:t></w:r></w:p></w:tc></w:tr><w:tr w:rsidR="00926BD6" w:rsidRPr="0058567F" w:rsidTr="007F5436"><w:trPr><w:cnfStyle w:val="000000100000"/><w:trHeight w:val="20"/></w:trPr><w:tc><w:tcPr><w:cnfStyle w:val="001000000000"/><w:tcW w:w="2625" w:type="pct"/><w:shd w:val="clear" w:color="auto" w:fill="FFFFFF" w:themeFill="background1"/><w:vAlign w:val="center"/></w:tcPr><w:p w:rsidR="00926BD6" w:rsidRPr="00D44D56" w:rsidRDefault="00926BD6" w:rsidP="007F5436"><w:pPr><w:spacing w:line="480" w:lineRule="auto"/><w:rPr><w:b w:val="0"/><w:sz w:val="24"/><w:szCs w:val="24"/></w:rPr></w:pPr><w:r w:rsidRPr="00D44D56"><w:rPr><w:b w:val="0"/><w:sz w:val="24"/><w:szCs w:val="24"/></w:rPr><w:t xml:space="preserve">GED </w:t></w:r><w:proofErr w:type="spellStart"/><w:r w:rsidRPr="00D44D56"><w:rPr><w:b w:val="0"/><w:sz w:val="24"/><w:szCs w:val="24"/></w:rPr><w:t>or</w:t></w:r><w:proofErr w:type="spellEnd"/><w:r w:rsidRPr="00D44D56"><w:rPr><w:b w:val="0"/><w:sz w:val="24"/><w:szCs w:val="24"/></w:rPr><w:t xml:space="preserve"> </w:t></w:r><w:proofErr w:type="spellStart"/><w:r w:rsidRPr="00D44D56"><w:rPr><w:b w:val="0"/><w:sz w:val="24"/><w:szCs w:val="24"/></w:rPr><w:t>equivalent</w:t></w:r><w:proofErr w:type="spellEnd"/></w:p></w:tc><w:tc><w:tcPr><w:tcW w:w="767" w:type="pct"/><w:shd w:val="clear" w:color="auto" w:fill="FFFFFF" w:themeFill="background1"/></w:tcPr><w:p w:rsidR="00926BD6" w:rsidRPr="00D44D56" w:rsidRDefault="00926BD6" w:rsidP="007F5436"><w:pPr><w:spacing w:line="480" w:lineRule="auto"/><w:jc w:val="center"/><w:cnfStyle w:val="000000100000"/><w:rPr><w:sz w:val="24"/><w:szCs w:val="24"/></w:rPr></w:pPr><w:r w:rsidRPr="00D44D56"><w:rPr><w:sz w:val="24"/><w:szCs w:val="24"/></w:rPr><w:t>26 (2.7%)</w:t></w:r></w:p></w:tc><w:tc><w:tcPr><w:tcW w:w="804" w:type="pct"/><w:shd w:val="clear" w:color="auto" w:fill="FFFFFF" w:themeFill="background1"/></w:tcPr><w:p w:rsidR="00926BD6" w:rsidRPr="00D44D56" w:rsidRDefault="00926BD6" w:rsidP="007F5436"><w:pPr><w:spacing w:line="480" w:lineRule="auto"/><w:jc w:val="center"/><w:cnfStyle w:val="000000100000"/><w:rPr><w:sz w:val="24"/><w:szCs w:val="24"/></w:rPr></w:pPr><w:r w:rsidRPr="00D44D56"><w:rPr><w:sz w:val="24"/><w:szCs w:val="24"/></w:rPr><w:t>15 (1.6%)</w:t></w:r></w:p></w:tc><w:tc><w:tcPr><w:tcW w:w="804" w:type="pct"/><w:shd w:val="clear" w:color="auto" w:fill="FFFFFF" w:themeFill="background1"/></w:tcPr><w:p w:rsidR="00926BD6" w:rsidRPr="00D44D56" w:rsidRDefault="00926BD6" w:rsidP="007F5436"><w:pPr><w:spacing w:line="480" w:lineRule="auto"/><w:jc w:val="center"/><w:cnfStyle w:val="000000100000"/><w:rPr><w:sz w:val="24"/><w:szCs w:val="24"/></w:rPr></w:pPr><w:r w:rsidRPr="00D44D56"><w:rPr><w:sz w:val="24"/><w:szCs w:val="24"/></w:rPr><w:t>15 (1.6%)</w:t></w:r></w:p></w:tc></w:tr><w:tr w:rsidR="00926BD6" w:rsidRPr="0058567F" w:rsidTr="007F5436"><w:trPr><w:trHeight w:val="20"/></w:trPr><w:tc><w:tcPr><w:cnfStyle w:val="001000000000"/><w:tcW w:w="2625" w:type="pct"/><w:shd w:val="clear" w:color="auto" w:fill="FFFFFF" w:themeFill="background1"/><w:vAlign w:val="center"/></w:tcPr><w:p w:rsidR="00926BD6" w:rsidRPr="00D44D56" w:rsidRDefault="00926BD6" w:rsidP="007F5436"><w:pPr><w:spacing w:line="480" w:lineRule="auto"/><w:rPr><w:b w:val="0"/><w:sz w:val="24"/><w:szCs w:val="24"/><w:lang w:val="en-US"/></w:rPr></w:pPr><w:r w:rsidRPr="00D44D56"><w:rPr><w:b w:val="0"/><w:sz w:val="24"/><w:szCs w:val="24"/><w:lang w:val="en-US"/></w:rPr><w:t>Associate degree: occupational/technical/vocational program</w:t></w:r></w:p></w:tc><w:tc><w:tcPr><w:tcW w:w="767" w:type="pct"/><w:shd w:val="clear" w:color="auto" w:fill="FFFFFF" w:themeFill="background1"/></w:tcPr><w:p w:rsidR="00926BD6" w:rsidRPr="00D44D56" w:rsidRDefault="00926BD6" w:rsidP="007F5436"><w:pPr><w:spacing w:line="480" w:lineRule="auto"/><w:jc w:val="center"/><w:cnfStyle w:val="000000000000"/><w:rPr><w:sz w:val="24"/><w:szCs w:val="24"/></w:rPr></w:pPr><w:r w:rsidRPr="00D44D56"><w:rPr><w:sz w:val="24"/><w:szCs w:val="24"/></w:rPr><w:t>158 (16.4%)</w:t></w:r></w:p></w:tc><w:tc><w:tcPr><w:tcW w:w="804" w:type="pct"/><w:shd w:val="clear" w:color="auto" w:fill="FFFFFF" w:themeFill="background1"/></w:tcPr><w:p w:rsidR="00926BD6" w:rsidRPr="00D44D56" w:rsidRDefault="00926BD6" w:rsidP="007F5436"><w:pPr><w:spacing w:line="480" w:lineRule="auto"/><w:jc w:val="center"/><w:cnfStyle w:val="000000000000"/><w:rPr><w:sz w:val="24"/><w:szCs w:val="24"/></w:rPr></w:pPr><w:r w:rsidRPr="00D44D56"><w:rPr><w:sz w:val="24"/><w:szCs w:val="24"/></w:rPr><w:t>257 (27.2%)</w:t></w:r></w:p></w:tc><w:tc><w:tcPr><w:tcW w:w="804" w:type="pct"/><w:shd w:val="clear" w:color="auto" w:fill="FFFFFF" w:themeFill="background1"/></w:tcPr><w:p w:rsidR="00926BD6" w:rsidRPr="00D44D56" w:rsidRDefault="00926BD6" w:rsidP="007F5436"><w:pPr><w:spacing w:line="480" w:lineRule="auto"/><w:jc w:val="center"/><w:cnfStyle w:val="000000000000"/><w:rPr><w:sz w:val="24"/><w:szCs w:val="24"/></w:rPr></w:pPr><w:r w:rsidRPr="00D44D56"><w:rPr><w:sz w:val="24"/><w:szCs w:val="24"/></w:rPr><w:t>94 (10.1%)</w:t></w:r></w:p></w:tc></w:tr><w:tr w:rsidR="00926BD6" w:rsidRPr="0058567F" w:rsidTr="007F5436"><w:trPr><w:cnfStyle w:val="000000100000"/><w:trHeight w:val="20"/></w:trPr><w:tc><w:tcPr><w:cnfStyle w:val="001000000000"/><w:tcW w:w="2625" w:type="pct"/><w:shd w:val="clear" w:color="auto" w:fill="FFFFFF" w:themeFill="background1"/><w:vAlign w:val="center"/></w:tcPr><w:p w:rsidR="00926BD6" w:rsidRPr="00D44D56" w:rsidRDefault="00926BD6" w:rsidP="007F5436"><w:pPr><w:spacing w:line="480" w:lineRule="auto"/><w:rPr><w:b w:val="0"/><w:sz w:val="24"/><w:szCs w:val="24"/></w:rPr></w:pPr><w:proofErr w:type="spellStart"/><w:r w:rsidRPr="00D44D56"><w:rPr><w:b w:val="0"/><w:sz w:val="24"/><w:szCs w:val="24"/></w:rPr><w:t>Associate</w:t></w:r><w:proofErr w:type="spellEnd"/><w:r w:rsidRPr="00D44D56"><w:rPr><w:b w:val="0"/><w:sz w:val="24"/><w:szCs w:val="24"/></w:rPr><w:t xml:space="preserve"> </w:t></w:r><w:proofErr w:type="spellStart"/><w:r w:rsidRPr="00D44D56"><w:rPr><w:b w:val="0"/><w:sz w:val="24"/><w:szCs w:val="24"/></w:rPr><w:t>degree</w:t></w:r><w:proofErr w:type="spellEnd"/><w:r w:rsidRPr="00D44D56"><w:rPr><w:b w:val="0"/><w:sz w:val="24"/><w:szCs w:val="24"/></w:rPr><w:t xml:space="preserve">: </w:t></w:r><w:proofErr w:type="spellStart"/><w:r w:rsidRPr="00D44D56"><w:rPr><w:b w:val="0"/><w:sz w:val="24"/><w:szCs w:val="24"/></w:rPr><w:t>academic</w:t></w:r><w:proofErr w:type="spellEnd"/><w:r w:rsidRPr="00D44D56"><w:rPr><w:b w:val="0"/><w:sz w:val="24"/><w:szCs w:val="24"/></w:rPr><w:t xml:space="preserve"> </w:t></w:r><w:proofErr w:type="spellStart"/><w:r w:rsidRPr="00D44D56"><w:rPr><w:b w:val="0"/><w:sz w:val="24"/><w:szCs w:val="24"/></w:rPr><w:t>program</w:t></w:r><w:proofErr w:type="spellEnd"/></w:p></w:tc><w:tc><w:tcPr><w:tcW w:w="767" w:type="pct"/><w:shd w:val="clear" w:color="auto" w:fill="FFFFFF" w:themeFill="background1"/></w:tcPr><w:p w:rsidR="00926BD6" w:rsidRPr="00D44D56" w:rsidRDefault="00926BD6" w:rsidP="007F5436"><w:pPr><w:spacing w:line="480" w:lineRule="auto"/><w:jc w:val="center"/><w:cnfStyle w:val="000000100000"/><w:rPr><w:sz w:val="24"/><w:szCs w:val="24"/></w:rPr></w:pPr><w:r w:rsidRPr="00D44D56"><w:rPr><w:sz w:val="24"/><w:szCs w:val="24"/></w:rPr><w:t>67 (7.0%)</w:t></w:r></w:p></w:tc><w:tc><w:tcPr><w:tcW w:w="804" w:type="pct"/><w:shd w:val="clear" w:color="auto" w:fill="FFFFFF" w:themeFill="background1"/></w:tcPr><w:p w:rsidR="00926BD6" w:rsidRPr="00D44D56" w:rsidRDefault="00926BD6" w:rsidP="007F5436"><w:pPr><w:spacing w:line="480" w:lineRule="auto"/><w:jc w:val="center"/><w:cnfStyle w:val="000000100000"/><w:rPr><w:sz w:val="24"/><w:szCs w:val="24"/></w:rPr></w:pPr><w:r w:rsidRPr="00D44D56"><w:rPr><w:sz w:val="24"/><w:szCs w:val="24"/></w:rPr><w:t>54 (5.7%)</w:t></w:r></w:p></w:tc><w:tc><w:tcPr><w:tcW w:w="804" w:type="pct"/><w:shd w:val="clear" w:color="auto" w:fill="FFFFFF" w:themeFill="background1"/></w:tcPr><w:p w:rsidR="00926BD6" w:rsidRPr="00D44D56" w:rsidRDefault="00926BD6" w:rsidP="007F5436"><w:pPr><w:spacing w:line="480" w:lineRule="auto"/><w:jc w:val="center"/><w:cnfStyle w:val="000000100000"/><w:rPr><w:sz w:val="24"/><w:szCs w:val="24"/></w:rPr></w:pPr><w:r w:rsidRPr="00D44D56"><w:rPr><w:sz w:val="24"/><w:szCs w:val="24"/></w:rPr><w:t>34 (3.6%)</w:t></w:r></w:p></w:tc></w:tr><w:tr w:rsidR="00926BD6" w:rsidRPr="0058567F" w:rsidTr="007F5436"><w:trPr><w:trHeight w:val="20"/></w:trPr><w:tc><w:tcPr><w:cnfStyle w:val="001000000000"/><w:tcW w:w="2625" w:type="pct"/><w:shd w:val="clear" w:color="auto" w:fill="FFFFFF" w:themeFill="background1"/><w:vAlign w:val="center"/></w:tcPr><w:p w:rsidR="00926BD6" w:rsidRPr="00D44D56" w:rsidRDefault="00926BD6" w:rsidP="007F5436"><w:pPr><w:spacing w:line="480" w:lineRule="auto"/><w:rPr><w:b w:val="0"/><w:sz w:val="24"/><w:szCs w:val="24"/><w:lang w:val="en-US"/></w:rPr></w:pPr><w:r w:rsidRPr="00D44D56"><w:rPr><w:b w:val="0"/><w:sz w:val="24"/><w:szCs w:val="24"/><w:lang w:val="en-US"/></w:rPr><w:t>Bachelor's degree (e.g. BA; AB; BS; BBA)</w:t></w:r></w:p></w:tc><w:tc><w:tcPr><w:tcW w:w="767" w:type="pct"/><w:shd w:val="clear" w:color="auto" w:fill="FFFFFF" w:themeFill="background1"/></w:tcPr><w:p w:rsidR="00926BD6" w:rsidRPr="00D44D56" w:rsidRDefault="00926BD6" w:rsidP="007F5436"><w:pPr><w:spacing w:line="480" w:lineRule="auto"/><w:jc w:val="center"/><w:cnfStyle w:val="000000000000"/><w:rPr><w:sz w:val="24"/><w:szCs w:val="24"/></w:rPr></w:pPr><w:r w:rsidRPr="00D44D56"><w:rPr><w:sz w:val="24"/><w:szCs w:val="24"/></w:rPr><w:t>276 (28.6%)</w:t></w:r></w:p></w:tc><w:tc><w:tcPr><w:tcW w:w="804" w:type="pct"/><w:shd w:val="clear" w:color="auto" w:fill="FFFFFF" w:themeFill="background1"/></w:tcPr><w:p w:rsidR="00926BD6" w:rsidRPr="00D44D56" w:rsidRDefault="00926BD6" w:rsidP="007F5436"><w:pPr><w:spacing w:line="480" w:lineRule="auto"/><w:jc w:val="center"/><w:cnfStyle w:val="000000000000"/><w:rPr><w:sz w:val="24"/><w:szCs w:val="24"/></w:rPr></w:pPr><w:r w:rsidRPr="00D44D56"><w:rPr><w:sz w:val="24"/><w:szCs w:val="24"/></w:rPr><w:t>181 (19.2%)</w:t></w:r></w:p></w:tc><w:tc><w:tcPr><w:tcW w:w="804" w:type="pct"/><w:shd w:val="clear" w:color="auto" w:fill="FFFFFF" w:themeFill="background1"/></w:tcPr><w:p w:rsidR="00926BD6" w:rsidRPr="00D44D56" w:rsidRDefault="00926BD6" w:rsidP="007F5436"><w:pPr><w:spacing w:line="480" w:lineRule="auto"/><w:jc w:val="center"/><w:cnfStyle w:val="000000000000"/><w:rPr><w:sz w:val="24"/><w:szCs w:val="24"/></w:rPr></w:pPr><w:r w:rsidRPr="00D44D56"><w:rPr><w:sz w:val="24"/><w:szCs w:val="24"/></w:rPr><w:t>135 (14.5%)</w:t></w:r></w:p></w:tc></w:tr><w:tr w:rsidR="00926BD6" w:rsidRPr="0058567F" w:rsidTr="007F5436"><w:trPr><w:cnfStyle w:val="000000100000"/><w:trHeight w:val="20"/></w:trPr><w:tc><w:tcPr><w:cnfStyle w:val="001000000000"/><w:tcW w:w="2625" w:type="pct"/><w:shd w:val="clear" w:color="auto" w:fill="FFFFFF" w:themeFill="background1"/><w:vAlign w:val="center"/></w:tcPr><w:p w:rsidR="00926BD6" w:rsidRPr="00D44D56" w:rsidRDefault="00926BD6" w:rsidP="007F5436"><w:pPr><w:spacing w:line="480" w:lineRule="auto"/><w:rPr><w:b w:val="0"/><w:sz w:val="24"/><w:szCs w:val="24"/><w:lang w:val="en-US"/></w:rPr></w:pPr><w:r w:rsidRPr="00D44D56"><w:rPr><w:b w:val="0"/><w:sz w:val="24"/><w:szCs w:val="24"/><w:lang w:val="en-US"/></w:rPr><w:t xml:space="preserve">Doctoral degree (e.g. PhD; </w:t></w:r><w:proofErr w:type="spellStart"/><w:r w:rsidRPr="00D44D56"><w:rPr><w:b w:val="0"/><w:sz w:val="24"/><w:szCs w:val="24"/><w:lang w:val="en-US"/></w:rPr><w:t>EdD</w:t></w:r><w:proofErr w:type="spellEnd"/><w:r w:rsidRPr="00D44D56"><w:rPr><w:b w:val="0"/><w:sz w:val="24"/><w:szCs w:val="24"/><w:lang w:val="en-US"/></w:rPr><w:t>)</w:t></w:r></w:p></w:tc><w:tc><w:tcPr><w:tcW w:w="767" w:type="pct"/><w:shd w:val="clear" w:color="auto" w:fill="FFFFFF" w:themeFill="background1"/></w:tcPr><w:p w:rsidR="00926BD6" w:rsidRPr="00D44D56" w:rsidRDefault="00926BD6" w:rsidP="007F5436"><w:pPr><w:spacing w:line="480" w:lineRule="auto"/><w:jc w:val="center"/><w:cnfStyle w:val="000000100000"/><w:rPr><w:sz w:val="24"/><w:szCs w:val="24"/></w:rPr></w:pPr><w:r w:rsidRPr="00D44D56"><w:rPr><w:sz w:val="24"/><w:szCs w:val="24"/></w:rPr><w:t>8 (0.8%)</w:t></w:r></w:p></w:tc><w:tc><w:tcPr><w:tcW w:w="804" w:type="pct"/><w:shd w:val="clear" w:color="auto" w:fill="FFFFFF" w:themeFill="background1"/></w:tcPr><w:p w:rsidR="00926BD6" w:rsidRPr="00D44D56" w:rsidRDefault="00926BD6" w:rsidP="007F5436"><w:pPr><w:spacing w:line="480" w:lineRule="auto"/><w:jc w:val="center"/><w:cnfStyle w:val="000000100000"/><w:rPr><w:sz w:val="24"/><w:szCs w:val="24"/></w:rPr></w:pPr><w:r w:rsidRPr="00D44D56"><w:rPr><w:sz w:val="24"/><w:szCs w:val="24"/></w:rPr><w:t>7 (0.7%)</w:t></w:r></w:p></w:tc><w:tc><w:tcPr><w:tcW w:w="804" w:type="pct"/><w:shd w:val="clear" w:color="auto" w:fill="FFFFFF" w:themeFill="background1"/></w:tcPr><w:p w:rsidR="00926BD6" w:rsidRPr="00D44D56" w:rsidRDefault="00926BD6" w:rsidP="007F5436"><w:pPr><w:spacing w:line="480" w:lineRule="auto"/><w:jc w:val="center"/><w:cnfStyle w:val="000000100000"/><w:rPr><w:sz w:val="24"/><w:szCs w:val="24"/></w:rPr></w:pPr><w:r w:rsidRPr="00D44D56"><w:rPr><w:sz w:val="24"/><w:szCs w:val="24"/></w:rPr><w:t>5 (0.5%)</w:t></w:r></w:p></w:tc></w:tr><w:tr w:rsidR="00926BD6" w:rsidRPr="0058567F" w:rsidTr="007F5436"><w:trPr><w:trHeight w:val="20"/></w:trPr><w:tc><w:tcPr><w:cnfStyle w:val="001000000000"/><w:tcW w:w="2625" w:type="pct"/><w:shd w:val="clear" w:color="auto" w:fill="FFFFFF" w:themeFill="background1"/><w:vAlign w:val="center"/></w:tcPr><w:p w:rsidR="00926BD6" w:rsidRPr="00D44D56" w:rsidRDefault="00926BD6" w:rsidP="007F5436"><w:pPr><w:spacing w:line="480" w:lineRule="auto"/><w:rPr><w:b w:val="0"/><w:sz w:val="24"/><w:szCs w:val="24"/><w:lang w:val="en-US"/></w:rPr></w:pPr><w:r w:rsidRPr="00D44D56"><w:rPr><w:b w:val="0"/><w:sz w:val="24"/><w:szCs w:val="24"/><w:lang w:val="en-US"/></w:rPr><w:t xml:space="preserve">Master's degree (e.g. MA; MS; </w:t></w:r><w:proofErr w:type="spellStart"/><w:r w:rsidRPr="00D44D56"><w:rPr><w:b w:val="0"/><w:sz w:val="24"/><w:szCs w:val="24"/><w:lang w:val="en-US"/></w:rPr><w:t>MEng</w:t></w:r><w:proofErr w:type="spellEnd"/><w:r w:rsidRPr="00D44D56"><w:rPr><w:b w:val="0"/><w:sz w:val="24"/><w:szCs w:val="24"/><w:lang w:val="en-US"/></w:rPr><w:t xml:space="preserve">; </w:t></w:r><w:proofErr w:type="spellStart"/><w:r w:rsidRPr="00D44D56"><w:rPr><w:b w:val="0"/><w:sz w:val="24"/><w:szCs w:val="24"/><w:lang w:val="en-US"/></w:rPr><w:t>MEd</w:t></w:r><w:proofErr w:type="spellEnd"/><w:r w:rsidRPr="00D44D56"><w:rPr><w:b w:val="0"/><w:sz w:val="24"/><w:szCs w:val="24"/><w:lang w:val="en-US"/></w:rPr><w:t>; MBA)</w:t></w:r></w:p></w:tc><w:tc><w:tcPr><w:tcW w:w="767" w:type="pct"/><w:shd w:val="clear" w:color="auto" w:fill="FFFFFF" w:themeFill="background1"/></w:tcPr><w:p w:rsidR="00926BD6" w:rsidRPr="00D44D56" w:rsidRDefault="00926BD6" w:rsidP="007F5436"><w:pPr><w:spacing w:line="480" w:lineRule="auto"/><w:jc w:val="center"/><w:cnfStyle w:val="000000000000"/><w:rPr><w:sz w:val="24"/><w:szCs w:val="24"/></w:rPr></w:pPr><w:r w:rsidRPr="00D44D56"><w:rPr><w:sz w:val="24"/><w:szCs w:val="24"/></w:rPr><w:t>160 (16.6%)</w:t></w:r></w:p></w:tc><w:tc><w:tcPr><w:tcW w:w="804" w:type="pct"/><w:shd w:val="clear" w:color="auto" w:fill="FFFFFF" w:themeFill="background1"/></w:tcPr><w:p w:rsidR="00926BD6" w:rsidRPr="00D44D56" w:rsidRDefault="00926BD6" w:rsidP="007F5436"><w:pPr><w:spacing w:line="480" w:lineRule="auto"/><w:jc w:val="center"/><w:cnfStyle w:val="000000000000"/><w:rPr><w:sz w:val="24"/><w:szCs w:val="24"/></w:rPr></w:pPr><w:r w:rsidRPr="00D44D56"><w:rPr><w:sz w:val="24"/><w:szCs w:val="24"/></w:rPr><w:t>45 (4.8%)</w:t></w:r></w:p></w:tc><w:tc><w:tcPr><w:tcW w:w="804" w:type="pct"/><w:shd w:val="clear" w:color="auto" w:fill="FFFFFF" w:themeFill="background1"/></w:tcPr><w:p w:rsidR="00926BD6" w:rsidRPr="00D44D56" w:rsidRDefault="00926BD6" w:rsidP="007F5436"><w:pPr><w:spacing w:line="480" w:lineRule="auto"/><w:jc w:val="center"/><w:cnfStyle w:val="000000000000"/><w:rPr><w:sz w:val="24"/><w:szCs w:val="24"/></w:rPr></w:pPr><w:r w:rsidRPr="00D44D56"><w:rPr><w:sz w:val="24"/><w:szCs w:val="24"/></w:rPr><w:t>23 (2.5%)</w:t></w:r></w:p></w:tc></w:tr><w:tr w:rsidR="00926BD6" w:rsidRPr="0058567F" w:rsidTr="007F5436"><w:trPr><w:cnfStyle w:val="000000100000"/><w:trHeight w:val="20"/></w:trPr><w:tc><w:tcPr><w:cnfStyle w:val="001000000000"/><w:tcW w:w="2625" w:type="pct"/><w:shd w:val="clear" w:color="auto" w:fill="FFFFFF" w:themeFill="background1"/><w:vAlign w:val="center"/></w:tcPr><w:p w:rsidR="00926BD6" w:rsidRPr="00D44D56" w:rsidRDefault="00926BD6" w:rsidP="007F5436"><w:pPr><w:spacing w:line="480" w:lineRule="auto"/><w:rPr><w:b w:val="0"/><w:sz w:val="24"/><w:szCs w:val="24"/><w:lang w:val="en-US"/></w:rPr></w:pPr><w:r w:rsidRPr="00D44D56"><w:rPr><w:b w:val="0"/><w:sz w:val="24"/><w:szCs w:val="24"/><w:lang w:val="en-US"/></w:rPr><w:t>Professional school degree (e.g. MD; DDS; DVM; JD)</w:t></w:r></w:p></w:tc><w:tc><w:tcPr><w:tcW w:w="767" w:type="pct"/><w:shd w:val="clear" w:color="auto" w:fill="FFFFFF" w:themeFill="background1"/></w:tcPr><w:p w:rsidR="00926BD6" w:rsidRPr="00D44D56" w:rsidRDefault="00926BD6" w:rsidP="007F5436"><w:pPr><w:spacing w:line="480" w:lineRule="auto"/><w:jc w:val="center"/><w:cnfStyle w:val="000000100000"/><w:rPr><w:sz w:val="24"/><w:szCs w:val="24"/></w:rPr></w:pPr><w:r w:rsidRPr="00D44D56"><w:rPr><w:sz w:val="24"/><w:szCs w:val="24"/></w:rPr><w:t>99 (10.3%)</w:t></w:r></w:p></w:tc><w:tc><w:tcPr><w:tcW w:w="804" w:type="pct"/><w:shd w:val="clear" w:color="auto" w:fill="FFFFFF" w:themeFill="background1"/></w:tcPr><w:p w:rsidR="00926BD6" w:rsidRPr="00D44D56" w:rsidRDefault="00926BD6" w:rsidP="007F5436"><w:pPr><w:spacing w:line="480" w:lineRule="auto"/><w:jc w:val="center"/><w:cnfStyle w:val="000000100000"/><w:rPr><w:sz w:val="24"/><w:szCs w:val="24"/></w:rPr></w:pPr><w:r w:rsidRPr="00D44D56"><w:rPr><w:sz w:val="24"/><w:szCs w:val="24"/></w:rPr><w:t>202 (21.4%)</w:t></w:r></w:p></w:tc><w:tc><w:tcPr><w:tcW w:w="804" w:type="pct"/><w:shd w:val="clear" w:color="auto" w:fill="FFFFFF" w:themeFill="background1"/></w:tcPr><w:p w:rsidR="00926BD6" w:rsidRPr="00D44D56" w:rsidRDefault="00926BD6" w:rsidP="007F5436"><w:pPr><w:spacing w:line="480" w:lineRule="auto"/><w:jc w:val="center"/><w:cnfStyle w:val="000000100000"/><w:rPr><w:sz w:val="24"/><w:szCs w:val="24"/></w:rPr></w:pPr><w:r w:rsidRPr="00D44D56"><w:rPr><w:sz w:val="24"/><w:szCs w:val="24"/></w:rPr><w:t>158 (16.9%)</w:t></w:r></w:p></w:tc></w:tr><w:tr w:rsidR="00926BD6" w:rsidRPr="0058567F" w:rsidTr="007F5436"><w:trPr><w:trHeight w:val="20"/></w:trPr><w:tc><w:tcPr><w:cnfStyle w:val="001000000000"/><w:tcW w:w="2625" w:type="pct"/><w:shd w:val="clear" w:color="auto" w:fill="FFFFFF" w:themeFill="background1"/><w:vAlign w:val="center"/></w:tcPr><w:p w:rsidR="00926BD6" w:rsidRPr="00D44D56" w:rsidRDefault="00926BD6" w:rsidP="007F5436"><w:pPr><w:spacing w:line="480" w:lineRule="auto"/><w:rPr><w:b w:val="0"/><w:sz w:val="24"/><w:szCs w:val="24"/></w:rPr></w:pPr><w:proofErr w:type="spellStart"/><w:r w:rsidRPr="00D44D56"><w:rPr><w:b w:val="0"/><w:sz w:val="24"/><w:szCs w:val="24"/></w:rPr><w:lastRenderedPageBreak/><w:t>Some</w:t></w:r><w:proofErr w:type="spellEnd"/><w:r w:rsidRPr="00D44D56"><w:rPr><w:b w:val="0"/><w:sz w:val="24"/><w:szCs w:val="24"/></w:rPr><w:t xml:space="preserve"> </w:t></w:r><w:proofErr w:type="spellStart"/><w:r w:rsidRPr="00D44D56"><w:rPr><w:b w:val="0"/><w:sz w:val="24"/><w:szCs w:val="24"/></w:rPr><w:t>college</w:t></w:r><w:proofErr w:type="spellEnd"/><w:r w:rsidRPr="00D44D56"><w:rPr><w:b w:val="0"/><w:sz w:val="24"/><w:szCs w:val="24"/></w:rPr><w:t xml:space="preserve">; </w:t></w:r><w:proofErr w:type="spellStart"/><w:r w:rsidRPr="00D44D56"><w:rPr><w:b w:val="0"/><w:sz w:val="24"/><w:szCs w:val="24"/></w:rPr><w:t>no</w:t></w:r><w:proofErr w:type="spellEnd"/><w:r w:rsidRPr="00D44D56"><w:rPr><w:b w:val="0"/><w:sz w:val="24"/><w:szCs w:val="24"/></w:rPr><w:t xml:space="preserve"> </w:t></w:r><w:proofErr w:type="spellStart"/><w:r w:rsidRPr="00D44D56"><w:rPr><w:b w:val="0"/><w:sz w:val="24"/><w:szCs w:val="24"/></w:rPr><w:t>degree</w:t></w:r><w:proofErr w:type="spellEnd"/></w:p></w:tc><w:tc><w:tcPr><w:tcW w:w="767" w:type="pct"/><w:shd w:val="clear" w:color="auto" w:fill="FFFFFF" w:themeFill="background1"/></w:tcPr><w:p w:rsidR="00926BD6" w:rsidRPr="00D44D56" w:rsidRDefault="00926BD6" w:rsidP="007F5436"><w:pPr><w:spacing w:line="480" w:lineRule="auto"/><w:jc w:val="center"/><w:cnfStyle w:val="000000000000"/><w:rPr><w:sz w:val="24"/><w:szCs w:val="24"/></w:rPr></w:pPr><w:r w:rsidRPr="00D44D56"><w:rPr><w:sz w:val="24"/><w:szCs w:val="24"/></w:rPr><w:t>65 (6.7%)</w:t></w:r></w:p></w:tc><w:tc><w:tcPr><w:tcW w:w="804" w:type="pct"/><w:shd w:val="clear" w:color="auto" w:fill="FFFFFF" w:themeFill="background1"/></w:tcPr><w:p w:rsidR="00926BD6" w:rsidRPr="00D44D56" w:rsidRDefault="00926BD6" w:rsidP="007F5436"><w:pPr><w:spacing w:line="480" w:lineRule="auto"/><w:jc w:val="center"/><w:cnfStyle w:val="000000000000"/><w:rPr><w:sz w:val="24"/><w:szCs w:val="24"/></w:rPr></w:pPr><w:r w:rsidRPr="00D44D56"><w:rPr><w:sz w:val="24"/><w:szCs w:val="24"/></w:rPr><w:t>29 (3.1%)</w:t></w:r></w:p></w:tc><w:tc><w:tcPr><w:tcW w:w="804" w:type="pct"/><w:shd w:val="clear" w:color="auto" w:fill="FFFFFF" w:themeFill="background1"/></w:tcPr><w:p w:rsidR="00926BD6" w:rsidRPr="00D44D56" w:rsidRDefault="00926BD6" w:rsidP="007F5436"><w:pPr><w:spacing w:line="480" w:lineRule="auto"/><w:jc w:val="center"/><w:cnfStyle w:val="000000000000"/><w:rPr><w:sz w:val="24"/><w:szCs w:val="24"/></w:rPr></w:pPr><w:r w:rsidRPr="00D44D56"><w:rPr><w:sz w:val="24"/><w:szCs w:val="24"/></w:rPr><w:t>78 (8.4%)</w:t></w:r></w:p></w:tc></w:tr><w:tr w:rsidR="00926BD6" w:rsidRPr="0058567F" w:rsidTr="007F5436"><w:trPr><w:cnfStyle w:val="000000100000"/><w:trHeight w:val="20"/></w:trPr><w:tc><w:tcPr><w:cnfStyle w:val="001000000000"/><w:tcW w:w="2625" w:type="pct"/><w:shd w:val="clear" w:color="auto" w:fill="FFFFFF" w:themeFill="background1"/><w:vAlign w:val="center"/></w:tcPr><w:p w:rsidR="00926BD6" w:rsidRPr="00D44D56" w:rsidRDefault="00926BD6" w:rsidP="007F5436"><w:pPr><w:spacing w:line="480" w:lineRule="auto"/><w:rPr><w:b w:val="0"/><w:sz w:val="24"/><w:szCs w:val="24"/></w:rPr></w:pPr><w:proofErr w:type="spellStart"/><w:r w:rsidRPr="00D44D56"><w:rPr><w:b w:val="0"/><w:sz w:val="24"/><w:szCs w:val="24"/></w:rPr><w:t>Unknown</w:t></w:r><w:proofErr w:type="spellEnd"/></w:p></w:tc><w:tc><w:tcPr><w:tcW w:w="767" w:type="pct"/><w:shd w:val="clear" w:color="auto" w:fill="FFFFFF" w:themeFill="background1"/></w:tcPr><w:p w:rsidR="00926BD6" w:rsidRPr="00D44D56" w:rsidRDefault="00926BD6" w:rsidP="007F5436"><w:pPr><w:spacing w:line="480" w:lineRule="auto"/><w:jc w:val="center"/><w:cnfStyle w:val="000000100000"/><w:rPr><w:sz w:val="24"/><w:szCs w:val="24"/></w:rPr></w:pPr><w:r w:rsidRPr="00D44D56"><w:rPr><w:sz w:val="24"/><w:szCs w:val="24"/></w:rPr><w:t>1 (0.1%)</w:t></w:r></w:p></w:tc><w:tc><w:tcPr><w:tcW w:w="804" w:type="pct"/><w:shd w:val="clear" w:color="auto" w:fill="FFFFFF" w:themeFill="background1"/></w:tcPr><w:p w:rsidR="00926BD6" w:rsidRPr="00D44D56" w:rsidRDefault="00926BD6" w:rsidP="007F5436"><w:pPr><w:spacing w:line="480" w:lineRule="auto"/><w:jc w:val="center"/><w:cnfStyle w:val="000000100000"/><w:rPr><w:sz w:val="24"/><w:szCs w:val="24"/></w:rPr></w:pPr><w:r w:rsidRPr="00D44D56"><w:rPr><w:sz w:val="24"/><w:szCs w:val="24"/></w:rPr><w:t>0 (0%)</w:t></w:r></w:p></w:tc><w:tc><w:tcPr><w:tcW w:w="804" w:type="pct"/><w:shd w:val="clear" w:color="auto" w:fill="FFFFFF" w:themeFill="background1"/></w:tcPr><w:p w:rsidR="00926BD6" w:rsidRPr="00D44D56" w:rsidRDefault="00926BD6" w:rsidP="007F5436"><w:pPr><w:spacing w:line="480" w:lineRule="auto"/><w:jc w:val="center"/><w:cnfStyle w:val="000000100000"/><w:rPr><w:sz w:val="24"/><w:szCs w:val="24"/></w:rPr></w:pPr><w:r w:rsidRPr="00D44D56"><w:rPr><w:sz w:val="24"/><w:szCs w:val="24"/></w:rPr><w:t>1 (0.1%)</w:t></w:r></w:p></w:tc></w:tr><w:tr w:rsidR="00926BD6" w:rsidRPr="0058567F" w:rsidTr="007F5436"><w:trPr><w:trHeight w:val="20"/></w:trPr><w:tc><w:tcPr><w:cnfStyle w:val="001000000000"/><w:tcW w:w="2625" w:type="pct"/><w:shd w:val="clear" w:color="auto" w:fill="FFFFFF" w:themeFill="background1"/><w:vAlign w:val="center"/></w:tcPr><w:p w:rsidR="00926BD6" w:rsidRPr="00D44D56" w:rsidRDefault="00926BD6" w:rsidP="007F5436"><w:pPr><w:spacing w:line="480" w:lineRule="auto"/><w:rPr><w:b w:val="0"/><w:sz w:val="24"/><w:szCs w:val="24"/></w:rPr></w:pPr><w:proofErr w:type="spellStart"/><w:r w:rsidRPr="00D44D56"><w:rPr><w:b w:val="0"/><w:sz w:val="24"/><w:szCs w:val="24"/></w:rPr><w:t>Missing</w:t></w:r><w:proofErr w:type="spellEnd"/></w:p></w:tc><w:tc><w:tcPr><w:tcW w:w="767" w:type="pct"/><w:shd w:val="clear" w:color="auto" w:fill="FFFFFF" w:themeFill="background1"/></w:tcPr><w:p w:rsidR="00926BD6" w:rsidRPr="00D44D56" w:rsidRDefault="00926BD6" w:rsidP="007F5436"><w:pPr><w:spacing w:line="480" w:lineRule="auto"/><w:jc w:val="center"/><w:cnfStyle w:val="000000000000"/><w:rPr><w:sz w:val="24"/><w:szCs w:val="24"/></w:rPr></w:pPr><w:r w:rsidRPr="00D44D56"><w:rPr><w:sz w:val="24"/><w:szCs w:val="24"/></w:rPr><w:t>5 (0.5%)</w:t></w:r></w:p></w:tc><w:tc><w:tcPr><w:tcW w:w="804" w:type="pct"/><w:shd w:val="clear" w:color="auto" w:fill="FFFFFF" w:themeFill="background1"/></w:tcPr><w:p w:rsidR="00926BD6" w:rsidRPr="00D44D56" w:rsidRDefault="00926BD6" w:rsidP="007F5436"><w:pPr><w:spacing w:line="480" w:lineRule="auto"/><w:jc w:val="center"/><w:cnfStyle w:val="000000000000"/><w:rPr><w:sz w:val="24"/><w:szCs w:val="24"/></w:rPr></w:pPr><w:r w:rsidRPr="00D44D56"><w:rPr><w:sz w:val="24"/><w:szCs w:val="24"/></w:rPr><w:t>3 (0.3%)</w:t></w:r></w:p></w:tc><w:tc><w:tcPr><w:tcW w:w="804" w:type="pct"/><w:shd w:val="clear" w:color="auto" w:fill="FFFFFF" w:themeFill="background1"/></w:tcPr><w:p w:rsidR="00926BD6" w:rsidRPr="00D44D56" w:rsidRDefault="00926BD6" w:rsidP="007F5436"><w:pPr><w:spacing w:line="480" w:lineRule="auto"/><w:jc w:val="center"/><w:cnfStyle w:val="000000000000"/><w:rPr><w:sz w:val="24"/><w:szCs w:val="24"/></w:rPr></w:pPr><w:r w:rsidRPr="00D44D56"><w:rPr><w:sz w:val="24"/><w:szCs w:val="24"/></w:rPr><w:t>13 (1.4%)</w:t></w:r></w:p></w:tc></w:tr><w:tr w:rsidR="00926BD6" w:rsidRPr="0058567F" w:rsidTr="007F5436"><w:trPr><w:cnfStyle w:val="000000100000"/><w:trHeight w:val="20"/></w:trPr><w:tc><w:tcPr><w:cnfStyle w:val="001000000000"/><w:tcW w:w="2625" w:type="pct"/><w:tcBorders><w:bottom w:val="single" w:sz="4" w:space="0" w:color="auto"/></w:tcBorders><w:shd w:val="clear" w:color="auto" w:fill="FFFFFF" w:themeFill="background1"/><w:vAlign w:val="center"/></w:tcPr><w:p w:rsidR="00926BD6" w:rsidRPr="00D44D56" w:rsidRDefault="00926BD6" w:rsidP="007F5436"><w:pPr><w:spacing w:line="480" w:lineRule="auto"/><w:rPr><w:sz w:val="24"/><w:szCs w:val="24"/></w:rPr></w:pPr><w:proofErr w:type="spellStart"/><w:r w:rsidRPr="00D44D56"><w:rPr><w:sz w:val="24"/><w:szCs w:val="24"/></w:rPr><w:t>Total</w:t></w:r><w:proofErr w:type="spellEnd"/></w:p></w:tc><w:tc><w:tcPr><w:tcW w:w="767" w:type="pct"/><w:tcBorders><w:bottom w:val="single" w:sz="4" w:space="0" w:color="auto"/></w:tcBorders><w:shd w:val="clear" w:color="auto" w:fill="FFFFFF" w:themeFill="background1"/></w:tcPr><w:p w:rsidR="00926BD6" w:rsidRPr="00D44D56" w:rsidRDefault="00926BD6" w:rsidP="007F5436"><w:pPr><w:spacing w:line="480" w:lineRule="auto"/><w:jc w:val="center"/><w:cnfStyle w:val="000000100000"/><w:rPr><w:sz w:val="24"/><w:szCs w:val="24"/></w:rPr></w:pPr><w:r w:rsidRPr="00D44D56"><w:rPr><w:sz w:val="24"/><w:szCs w:val="24"/></w:rPr><w:t>964 (100%)</w:t></w:r></w:p></w:tc><w:tc><w:tcPr><w:tcW w:w="804" w:type="pct"/><w:tcBorders><w:bottom w:val="single" w:sz="4" w:space="0" w:color="auto"/></w:tcBorders><w:shd w:val="clear" w:color="auto" w:fill="FFFFFF" w:themeFill="background1"/></w:tcPr><w:p w:rsidR="00926BD6" w:rsidRPr="00D44D56" w:rsidRDefault="00926BD6" w:rsidP="007F5436"><w:pPr><w:spacing w:line="480" w:lineRule="auto"/><w:jc w:val="center"/><w:cnfStyle w:val="000000100000"/><w:rPr><w:sz w:val="24"/><w:szCs w:val="24"/></w:rPr></w:pPr><w:r w:rsidRPr="00D44D56"><w:rPr><w:sz w:val="24"/><w:szCs w:val="24"/></w:rPr><w:t>945 (100%)</w:t></w:r></w:p></w:tc><w:tc><w:tcPr><w:tcW w:w="804" w:type="pct"/><w:tcBorders><w:bottom w:val="single" w:sz="4" w:space="0" w:color="auto"/></w:tcBorders><w:shd w:val="clear" w:color="auto" w:fill="FFFFFF" w:themeFill="background1"/></w:tcPr><w:p w:rsidR="00926BD6" w:rsidRPr="00D44D56" w:rsidRDefault="00926BD6" w:rsidP="007F5436"><w:pPr><w:spacing w:line="480" w:lineRule="auto"/><w:jc w:val="center"/><w:cnfStyle w:val="000000100000"/><w:rPr><w:sz w:val="24"/><w:szCs w:val="24"/></w:rPr></w:pPr><w:r w:rsidRPr="00D44D56"><w:rPr><w:sz w:val="24"/><w:szCs w:val="24"/></w:rPr><w:t>933 (100%)</w:t></w:r></w:p></w:tc></w:tr><w:tr w:rsidR="00926BD6" w:rsidRPr="00FD3751" w:rsidTr="007F5436"><w:trPr><w:trHeight w:val="20"/></w:trPr><w:tc><w:tcPr><w:cnfStyle w:val="001000000000"/><w:tcW w:w="5000" w:type="pct"/><w:gridSpan w:val="4"/><w:tcBorders><w:top w:val="single" w:sz="4" w:space="0" w:color="auto"/><w:bottom w:val="single" w:sz="4" w:space="0" w:color="auto"/></w:tcBorders><w:shd w:val="clear" w:color="auto" w:fill="FFFFFF" w:themeFill="background1"/><w:vAlign w:val="center"/></w:tcPr><w:p w:rsidR="00926BD6" w:rsidRPr="00D44D56" w:rsidRDefault="00926BD6" w:rsidP="007F5436"><w:pPr><w:spacing w:line="480" w:lineRule="auto"/><w:rPr><w:b w:val="0"/><w:sz w:val="20"/><w:szCs w:val="24"/><w:lang w:val="en-US"/></w:rPr></w:pPr><w:r w:rsidRPr="00D44D56"><w:rPr><w:b w:val="0"/><w:sz w:val="20"/><w:szCs w:val="24"/><w:lang w:val="en-US"/></w:rPr><w:t xml:space="preserve">BA, AB - Bachelor of Arts; BS - Bachelor of Science; BBA - Bachelor of Business Administration; PhD - Doctor of Philosophy; </w:t></w:r><w:proofErr w:type="spellStart"/><w:r w:rsidRPr="00D44D56"><w:rPr><w:b w:val="0"/><w:sz w:val="20"/><w:szCs w:val="24"/><w:lang w:val="en-US"/></w:rPr><w:t>EdD</w:t></w:r><w:proofErr w:type="spellEnd"/><w:r w:rsidRPr="00D44D56"><w:rPr><w:b w:val="0"/><w:sz w:val="20"/><w:szCs w:val="24"/><w:lang w:val="en-US"/></w:rPr><w:t xml:space="preserve"> - Doctor of Education; GED - General Educational Development; MA - Master of Arts; MS - Master of Science; </w:t></w:r><w:proofErr w:type="spellStart"/><w:r w:rsidRPr="00D44D56"><w:rPr><w:b w:val="0"/><w:sz w:val="20"/><w:szCs w:val="24"/><w:lang w:val="en-US"/></w:rPr><w:t>MEng</w:t></w:r><w:proofErr w:type="spellEnd"/><w:r w:rsidRPr="00D44D56"><w:rPr><w:b w:val="0"/><w:sz w:val="20"/><w:szCs w:val="24"/><w:lang w:val="en-US"/></w:rPr><w:t xml:space="preserve"> - Master of Engineering degree; </w:t></w:r><w:proofErr w:type="spellStart"/><w:r w:rsidRPr="00D44D56"><w:rPr><w:b w:val="0"/><w:sz w:val="20"/><w:szCs w:val="24"/><w:lang w:val="en-US"/></w:rPr><w:t>MEd</w:t></w:r><w:proofErr w:type="spellEnd"/><w:r w:rsidRPr="00D44D56"><w:rPr><w:b w:val="0"/><w:sz w:val="20"/><w:szCs w:val="24"/><w:lang w:val="en-US"/></w:rPr><w:t xml:space="preserve"> - Master of Education; MBA - Master of Business Administration; MD - Doctor of Medicine; DDS – Doctor of Dental Surgery; DVM - Doctor of veterinary medicine; JD - </w:t></w:r><w:proofErr w:type="spellStart"/><w:r w:rsidRPr="00D44D56"><w:rPr><w:b w:val="0"/><w:sz w:val="20"/><w:szCs w:val="24"/><w:lang w:val="en-US"/></w:rPr><w:t>Juris</w:t></w:r><w:proofErr w:type="spellEnd"/><w:r w:rsidRPr="00D44D56"><w:rPr><w:b w:val="0"/><w:sz w:val="20"/><w:szCs w:val="24"/><w:lang w:val="en-US"/></w:rPr><w:t xml:space="preserve"> Doctor </w:t></w:r></w:p></w:tc></w:tr></w:tbl><w:p w:rsidR="00926BD6" w:rsidRDefault="00926BD6" w:rsidP="00926BD6"><w:pPr><w:spacing w:line="480" w:lineRule="auto"/><w:jc w:val="both"/><w:rPr><w:b/><w:color w:val="000000"/><w:shd w:val="clear" w:color="auto" w:fill="FFFFFF"/><w:lang w:val="en-US"/></w:rPr></w:pPr></w:p><w:p w:rsidR="007A7A4E" w:rsidRPr="00926BD6" w:rsidRDefault="007A7A4E"><w:pPr><w:rPr><w:lang w:val="en-US"/></w:rPr></w:pPr></w:p><w:sectPr w:rsidR="007A7A4E" w:rsidRPr="00926BD6" w:rsidSect="007A7A4E"><w:pgSz w:w="11906" w:h="16838"/><w:pgMar w:top="1134" w:right="850" w:bottom="1134" w:left="1701" w:header="708" w:footer="708" w:gutter="0"/><w:cols w:space="708"/><w:docGrid w:linePitch="360"/></w:sectPr></w:body></w:document></pkg:xmlData></pkg:part><pkg:part pkg:name="/word/theme/theme1.xml" pkg:contentType="application/vnd.openxmlformats-officedocument.theme+xml"><pkg:xmlData><a:theme name="Тема Office" xmlns:a="http://schemas.openxmlformats.org/drawingml/2006/main"><a:themeElements><a:clrScheme name="Стандартная"><a:dk1><a:sysClr val="windowText" lastClr="000000"/></a:dk1><a:lt1><a:sysClr val="window" lastClr="FFFFFF"/></a:lt1><a:dk2><a:srgbClr val="1F497D"/></a:dk2><a:lt2><a:srgbClr val="EEECE1"/></a:lt2><a:accent1><a:srgbClr val="4F81BD"/></a:accent1><a:accent2><a:srgbClr val="C0504D"/></a:accent2><a:accent3><a:srgbClr val="9BBB59"/></a:accent3><a:accent4><a:srgbClr val="8064A2"/></a:accent4><a:accent5><a:srgbClr val="4BACC6"/></a:accent5><a:accent6><a:srgbClr val="F79646"/></a:accent6><a:hlink><a:srgbClr val="0000FF"/></a:hlink><a:folHlink><a:srgbClr val="800080"/></a:folHlink></a:clrScheme><a:fontScheme name="Стандартная"><a:majorFont><a:latin typeface="Cambria"/><a:ea typeface=""/><a:cs typeface=""/><a:font script="Jpan" typeface="ＭＳ ゴシック"/><a:font script="Hang" typeface="맑은 고딕"/><a:font script="Hans" typeface="宋体"/><a:font script="Hant" typeface="新細明體"/><a:font script="Arab" typeface="Times New Roman"/><a:font script="Hebr" typeface="Times New Roman"/><a:font script="Thai" typeface="Angsana New"/><a:font script="Ethi" typeface="Nyala"/><a:font script="Beng" typeface="Vrinda"/><a:font script="Gujr" typeface="Shruti"/><a:font script="Khmr" typeface="MoolBoran"/><a:font script="Knda" typeface="Tunga"/><a:font script="Guru" typeface="Raavi"/><a:font script="Cans" typeface="Euphemia"/><a:font script="Cher" typeface="Plantagenet Cherokee"/><a:font script="Yiii" typeface="Microsoft Yi Baiti"/><a:font script="Tibt" typeface="Microsoft Himalaya"/><a:font script="Thaa" typeface="MV Boli"/><a:font script="Deva" typeface="Mangal"/><a:font script="Telu" typeface="Gautami"/><a:font script="Taml" typeface="Latha"/><a:font script="Syrc" typeface="Estrangelo Edessa"/><a:font script="Orya" typeface="Kalinga"/><a:font script="Mlym" typeface="Kartika"/><a:font script="Laoo" typeface="DokChampa"/><a:font script="Sinh" typeface="Iskoola Pota"/><a:font script="Mong" typeface="Mongolian Baiti"/><a:font script="Viet" typeface="Times New Roman"/><a:font script="Uigh" typeface="Microsoft Uighur"/></a:majorFont><a:minorFont><a:latin typeface="Calibri"/><a:ea typeface=""/><a:cs typeface=""/><a:font script="Jpan" typeface="ＭＳ 明朝"/><a:font script="Hang" typeface="맑은 고딕"/><a:font script="Hans" typeface="宋体"/><a:font script="Hant" typeface="新細明體"/><a:font script="Arab" typeface="Arial"/><a:font script="Hebr" typeface="Arial"/><a:font script="Thai" typeface="Cordia New"/><a:font script="Ethi" typeface="Nyala"/><a:font script="Beng" typeface="Vrinda"/><a:font script="Gujr" typeface="Shruti"/><a:font script="Khmr" typeface="DaunPenh"/><a:font script="Knda" typeface="Tunga"/><a:font script="Guru" typeface="Raavi"/><a:font script="Cans" typeface="Euphemia"/><a:font script="Cher" typeface="Plantagenet Cherokee"/><a:font script="Yiii" typeface="Microsoft Yi Baiti"/><a:font script="Tibt" typeface="Microsoft Himalaya"/><a:font script="Thaa" typeface="MV Boli"/><a:font script="Deva" typeface="Mangal"/><a:font script="Telu" typeface="Gautami"/><a:font script="Taml" typeface="Latha"/><a:font script="Syrc" typeface="Estrangelo Edessa"/><a:font script="Orya" typeface="Kalinga"/><a:font script="Mlym" typeface="Kartika"/><a:font script="Laoo" typeface="DokChampa"/><a:font script="Sinh" typeface="Iskoola Pota"/><a:font script="Mong" typeface="Mongolian Baiti"/><a:font script="Viet" typeface="Arial"/><a:font script="Uigh" typeface="Microsoft Uighur"/></a:minorFont></a:fontScheme><a:fmtScheme name="Стандартная"><a:fillStyleLst><a:solidFill><a:schemeClr val="phClr"/></a:solidFill><a:gradFill rotWithShape="1"><a:gsLst><a:gs pos="0"><a:schemeClr val="phClr"><a:tint val="50000"/><a:satMod val="300000"/></a:schemeClr></a:gs><a:gs pos="35000"><a:schemeClr val="phClr"><a:tint val="37000"/><a:satMod val="300000"/></a:schemeClr></a:gs><a:gs pos="100000"><a:schemeClr val="phClr"><a:tint val="15000"/><a:satMod val="350000"/></a:schemeClr></a:gs></a:gsLst><a:lin ang="16200000" scaled="1"/></a:gradFill><a:gradFill rotWithShape="1"><a:gsLst><a:gs pos="0"><a:schemeClr val="phClr"><a:shade val="51000"/><a:satMod val="130000"/></a:schemeClr></a:gs><a:gs pos="80000"><a:schemeClr val="phClr"><a:shade val="93000"/><a:satMod val="130000"/></a:schemeClr></a:gs><a:gs pos="100000"><a:schemeClr val="phClr"><a:shade val="94000"/><a:satMod val="135000"/></a:schemeClr></a:gs></a:gsLst><a:lin ang="16200000" scaled="0"/></a:gradFill></a:fillStyleLst><a:lnStyleLst><a:ln w="9525" cap="flat" cmpd="sng" algn="ctr"><a:solidFill><a:schemeClr val="phClr"><a:shade val="95000"/><a:satMod val="105000"/></a:schemeClr></a:solidFill><a:prstDash val="solid"/></a:ln><a:ln w="25400" cap="flat" cmpd="sng" algn="ctr"><a:solidFill><a:schemeClr val="phClr"/></a:solidFill><a:prstDash val="solid"/></a:ln><a:ln w="38100" cap="flat" cmpd="sng" algn="ctr"><a:solidFill><a:schemeClr val="phClr"/></a:solidFill><a:prstDash val="solid"/></a:ln></a:lnStyleLst><a:effectStyleLst><a:effectStyle><a:effectLst><a:outerShdw blurRad="40000" dist="20000" dir="5400000" rotWithShape="0"><a:srgbClr val="000000"><a:alpha val="38000"/></a:srgbClr></a:outerShdw></a:effectLst></a:effectStyle><a:effectStyle><a:effectLst><a:outerShdw blurRad="40000" dist="23000" dir="5400000" rotWithShape="0"><a:srgbClr val="000000"><a:alpha val="35000"/></a:srgbClr></a:outerShdw></a:effectLst></a:effectStyle><a:effectStyle><a:effectLst><a:outerShdw blurRad="40000" dist="23000" dir="5400000" rotWithShape="0"><a:srgbClr val="000000"><a:alpha val="35000"/></a:srgbClr></a:outerShdw></a:effectLst><a:scene3d><a:camera prst="orthographicFront"><a:rot lat="0" lon="0" rev="0"/></a:camera><a:lightRig rig="threePt" dir="t"><a:rot lat="0" lon="0" rev="1200000"/></a:lightRig></a:scene3d><a:sp3d><a:bevelT w="63500" h="25400"/></a:sp3d></a:effectStyle></a:effectStyleLst><a:bgFillStyleLst><a:solidFill><a:schemeClr val="phClr"/></a:solidFill><a:gradFill rotWithShape="1"><a:gsLst><a:gs pos="0"><a:schemeClr val="phClr"><a:tint val="40000"/><a:satMod val="350000"/></a:schemeClr></a:gs><a:gs pos="40000"><a:schemeClr val="phClr"><a:tint val="45000"/><a:shade val="99000"/><a:satMod val="350000"/></a:schemeClr></a:gs><a:gs pos="100000"><a:schemeClr val="phClr"><a:shade val="20000"/><a:satMod val="255000"/></a:schemeClr></a:gs></a:gsLst><a:path path="circle"><a:fillToRect l="50000" t="-80000" r="50000" b="180000"/></a:path></a:gradFill><a:gradFill rotWithShape="1"><a:gsLst><a:gs pos="0"><a:schemeClr val="phClr"><a:tint val="80000"/><a:satMod val="300000"/></a:schemeClr></a:gs><a:gs pos="100000"><a:schemeClr val="phClr"><a:shade val="30000"/><a:satMod val="200000"/></a:schemeClr></a:gs></a:gsLst><a:path path="circle"><a:fillToRect l="50000" t="50000" r="50000" b="50000"/></a:path></a:gradFill></a:bgFillStyleLst></a:fmtScheme></a:themeElements><a:objectDefaults/><a:extraClrSchemeLst/></a:theme></pkg:xmlData></pkg:part><pkg:part pkg:name="/word/settings.xml" pkg:contentType="application/vnd.openxmlformats-officedocument.wordprocessingml.settings+xml"><pkg:xmlData><w:settings xmlns:o="urn:schemas-microsoft-com:office:office" xmlns:r="http://schemas.openxmlformats.org/officeDocument/2006/relationships" xmlns:m="http://schemas.openxmlformats.org/officeDocument/2006/math" xmlns:v="urn:schemas-microsoft-com:vml" xmlns:w10="urn:schemas-microsoft-com:office:word" xmlns:w="http://schemas.openxmlformats.org/wordprocessingml/2006/main" xmlns:sl="http://schemas.openxmlformats.org/schemaLibrary/2006/main"><w:zoom w:percent="86"/><w:proofState w:spelling="clean" w:grammar="clean"/><w:defaultTabStop w:val="708"/><w:characterSpacingControl w:val="doNotCompress"/><w:compat/><w:rsids><w:rsidRoot w:val="00926BD6"/><w:rsid w:val="004D59A9"/><w:rsid w:val="006E6487"/><w:rsid w:val="007A7A4E"/><w:rsid w:val="00882129"/><w:rsid w:val="00926BD6"/><w:rsid w:val="00A15234"/><w:rsid w:val="00A530C7"/><w:rsid w:val="00A72524"/><w:rsid w:val="00AB39EF"/><w:rsid w:val="00B347BB"/><w:rsid w:val="00BA4CB8"/><w:rsid w:val="00E45214"/><w:rsid w:val="00FD3751"/></w:rsids><m:mathPr><m:mathFont m:val="Cambria Math"/><m:brkBin m:val="before"/><m:brkBinSub m:val="--"/><m:smallFrac m:val="off"/><m:dispDef/><m:lMargin m:val="0"/><m:rMargin m:val="0"/><m:defJc m:val="centerGroup"/><m:wrapIndent m:val="1440"/><m:intLim m:val="subSup"/><m:naryLim m:val="undOvr"/></m:mathPr><w:themeFontLang w:val="ru-RU"/><w:clrSchemeMapping w:bg1="light1" w:t1="dark1" w:bg2="light2" w:t2="dark2" w:accent1="accent1" w:accent2="accent2" w:accent3="accent3" w:accent4="accent4" w:accent5="accent5" w:accent6="accent6" w:hyperlink="hyperlink" w:followedHyperlink="followedHyperlink"/><w:shapeDefaults><o:shapedefaults v:ext="edit" spidmax="6146"/><o:shapelayout v:ext="edit"><o:idmap v:ext="edit" data="1"/></o:shapelayout></w:shapeDefaults><w:decimalSymbol w:val=","/><w:listSeparator w:val=";"/></w:settings></pkg:xmlData></pkg:part><pkg:part pkg:name="/word/fontTable.xml" pkg:contentType="application/vnd.openxmlformats-officedocument.wordprocessingml.fontTable+xml"><pkg:xmlData><w:fonts xmlns:r="http://schemas.openxmlformats.org/officeDocument/2006/relationships" xmlns:w="http://schemas.openxmlformats.org/wordprocessingml/2006/main"><w:font w:name="Calibri"><w:panose1 w:val="020F0502020204030204"/><w:charset w:val="CC"/><w:family w:val="swiss"/><w:pitch w:val="variable"/><w:sig w:usb0="A00002EF" w:usb1="4000207B" w:usb2="00000000" w:usb3="00000000" w:csb0="0000009F" w:csb1="00000000"/></w:font><w:font w:name="Times New Roman"><w:panose1 w:val="02020603050405020304"/><w:charset w:val="CC"/><w:family w:val="roman"/><w:pitch w:val="variable"/><w:sig w:usb0="E0002EFF" w:usb1="C0007843" w:usb2="00000009" w:usb3="00000000" w:csb0="000001FF" w:csb1="00000000"/></w:font><w:font w:name="Cambria"><w:panose1 w:val="02040503050406030204"/><w:charset w:val="CC"/><w:family w:val="roman"/><w:pitch w:val="variable"/><w:sig w:usb0="A00002EF" w:usb1="4000004B" w:usb2="00000000" w:usb3="00000000" w:csb0="0000009F" w:csb1="00000000"/></w:font></w:fonts></pkg:xmlData></pkg:part><pkg:part pkg:name="/word/webSettings.xml" pkg:contentType="application/vnd.openxmlformats-officedocument.wordprocessingml.webSettings+xml"><pkg:xmlData><w:webSettings xmlns:r="http://schemas.openxmlformats.org/officeDocument/2006/relationships" xmlns:w="http://schemas.openxmlformats.org/wordprocessingml/2006/main"><w:optimizeForBrowser/></w:webSettings></pkg:xmlData></pkg:part><pkg:part pkg:name="/docProps/app.xml" pkg:contentType="application/vnd.openxmlformats-officedocument.extended-properties+xml" pkg:padding="256"><pkg:xmlData><Properties xmlns="http://schemas.openxmlformats.org/officeDocument/2006/extended-properties" xmlns:vt="http://schemas.openxmlformats.org/officeDocument/2006/docPropsVTypes"><Template>Normal</Template><TotalTime>0</TotalTime><Pages>2</Pages><Words>253</Words><Characters>1446</Characters><Application>Microsoft Office Word</Application><DocSecurity>0</DocSecurity><Lines>12</Lines><Paragraphs>3</Paragraphs><ScaleCrop>false</ScaleCrop><Company/><LinksUpToDate>false</LinksUpToDate><CharactersWithSpaces>1696</CharactersWithSpaces><SharedDoc>false</SharedDoc><HyperlinksChanged>false</HyperlinksChanged><AppVersion>12.0000</AppVersion></Properties></pkg:xmlData></pkg:part><pkg:part pkg:name="/docProps/core.xml" pkg:contentType="application/vnd.openxmlformats-package.core-properties+xml" pkg:padding="256"><pkg:xmlData><cp:coreProperties xmlns:cp="http://schemas.openxmlformats.org/package/2006/metadata/core-properties" xmlns:dc="http://purl.org/dc/elements/1.1/" xmlns:dcterms="http://purl.org/dc/terms/" xmlns:dcmitype="http://purl.org/dc/dcmitype/" xmlns:xsi="http://www.w3.org/2001/XMLSchema-instance"><cp:lastModifiedBy>julia.she</cp:lastModifiedBy><cp:revision>2</cp:revision><dcterms:created xsi:type="dcterms:W3CDTF">2017-03-23T12:37:00Z</dcterms:created><dcterms:modified xsi:type="dcterms:W3CDTF">2017-03-23T12:37:00Z</dcterms:modified></cp:coreProperties></pkg:xmlData></pkg:part><pkg:part pkg:name="/word/styles.xml" pkg:contentType="application/vnd.openxmlformats-officedocument.wordprocessingml.styles+xml"><pkg:xmlData><w:styles xmlns:r="http://schemas.openxmlformats.org/officeDocument/2006/relationships" xmlns:w="http://schemas.openxmlformats.org/wordprocessingml/2006/main"><w:docDefaults><w:rPrDefault><w:rPr><w:rFonts w:asciiTheme="minorHAnsi" w:eastAsiaTheme="minorHAnsi" w:hAnsiTheme="minorHAnsi" w:cstheme="minorBidi"/><w:sz w:val="22"/><w:szCs w:val="22"/><w:lang w:val="ru-RU" w:eastAsia="en-US" w:bidi="ar-SA"/></w:rPr></w:rPrDefault><w:pPrDefault><w:pPr><w:spacing w:after="200" w:line="276" w:lineRule="auto"/></w:pPr></w:pPrDefault></w:docDefaults><w:latentStyles w:defLockedState="0" w:defUIPriority="99" w:defSemiHidden="1" w:defUnhideWhenUsed="1" w:defQFormat="0" w:count="267"><w:lsdException w:name="Normal" w:semiHidden="0" w:uiPriority="0" w:unhideWhenUsed="0" w:qFormat="1"/><w:lsdException w:name="heading 1" w:semiHidden="0" w:uiPriority="9" w:unhideWhenUsed="0" w:qFormat="1"/><w:lsdException w:name="heading 2" w:uiPriority="9" w:qFormat="1"/><w:lsdException w:name="heading 3" w:uiPriority="9" w:qFormat="1"/><w:lsdException w:name="heading 4" w:uiPriority="9" w:qFormat="1"/><w:lsdException w:name="heading 5" w:uiPriority="9" w:qFormat="1"/><w:lsdException w:name="heading 6" w:uiPriority="9" w:qFormat="1"/><w:lsdException w:name="heading 7" w:uiPriority="9" w:qFormat="1"/><w:lsdException w:name="heading 8" w:uiPriority="9" w:qFormat="1"/><w:lsdException w:name="heading 9" w:uiPriority="9" w:qFormat="1"/><w:lsdException w:name="toc 1" w:uiPriority="39"/><w:lsdException w:name="toc 2" w:uiPriority="39"/><w:lsdException w:name="toc 3" w:uiPriority="39"/><w:lsdException w:name="toc 4" w:uiPriority="39"/><w:lsdException w:name="toc 5" w:uiPriority="39"/><w:lsdException w:name="toc 6" w:uiPriority="39"/><w:lsdException w:name="toc 7" w:uiPriority="39"/><w:lsdException w:name="toc 8" w:uiPriority="39"/><w:lsdException w:name="toc 9" w:uiPriority="39"/><w:lsdException w:name="caption" w:uiPriority="35" w:qFormat="1"/><w:lsdException w:name="Title" w:semiHidden="0" w:uiPriority="10" w:unhideWhenUsed="0" w:qFormat="1"/><w:lsdException w:name="Default Paragraph Font" w:uiPriority="1"/><w:lsdException w:name="Subtitle" w:semiHidden="0" w:uiPriority="11" w:unhideWhenUsed="0" w:qFormat="1"/><w:lsdException w:name="Strong" w:semiHidden="0" w:uiPriority="22" w:unhideWhenUsed="0" w:qFormat="1"/><w:lsdException w:name="Emphasis" w:semiHidden="0" w:uiPriority="20" w:unhideWhenUsed="0" w:qFormat="1"/><w:lsdException w:name="Table Grid" w:semiHidden="0" w:uiPriority="59" w:unhideWhenUsed="0"/><w:lsdException w:name="Placeholder Text" w:unhideWhenUsed="0"/><w:lsdException w:name="No Spacing" w:semiHidden="0" w:uiPriority="1" w:unhideWhenUsed="0" w:qFormat="1"/><w:lsdException w:name="Light Shading" w:semiHidden="0" w:uiPriority="60" w:unhideWhenUsed="0"/><w:lsdException w:name="Light List" w:semiHidden="0" w:uiPriority="61" w:unhideWhenUsed="0"/><w:lsdException w:name="Light Grid" w:semiHidden="0" w:uiPriority="62" w:unhideWhenUsed="0"/><w:lsdException w:name="Medium Shading 1" w:semiHidden="0" w:uiPriority="63" w:unhideWhenUsed="0"/><w:lsdException w:name="Medium Shading 2" w:semiHidden="0" w:uiPriority="64" w:unhideWhenUsed="0"/><w:lsdException w:name="Medium List 1" w:semiHidden="0" w:uiPriority="65" w:unhideWhenUsed="0"/><w:lsdException w:name="Medium List 2" w:semiHidden="0" w:uiPriority="66" w:unhideWhenUsed="0"/><w:lsdException w:name="Medium Grid 1" w:semiHidden="0" w:uiPriority="67" w:unhideWhenUsed="0"/><w:lsdException w:name="Medium Grid 2" w:semiHidden="0" w:uiPriority="68" w:unhideWhenUsed="0"/><w:lsdException w:name="Medium Grid 3" w:semiHidden="0" w:uiPriority="69" w:unhideWhenUsed="0"/><w:lsdException w:name="Dark List" w:semiHidden="0" w:uiPriority="70" w:unhideWhenUsed="0"/><w:lsdException w:name="Colorful Shading" w:semiHidden="0" w:uiPriority="71" w:unhideWhenUsed="0"/><w:lsdException w:name="Colorful List" w:semiHidden="0" w:uiPriority="72" w:unhideWhenUsed="0"/><w:lsdException w:name="Colorful Grid" w:semiHidden="0" w:uiPriority="73" w:unhideWhenUsed="0"/><w:lsdException w:name="Light Shading Accent 1" w:semiHidden="0" w:uiPriority="60" w:unhideWhenUsed="0"/><w:lsdException w:name="Light List Accent 1" w:semiHidden="0" w:uiPriority="61" w:unhideWhenUsed="0"/><w:lsdException w:name="Light Grid Accent 1" w:semiHidden="0" w:uiPriority="62" w:unhideWhenUsed="0"/><w:lsdException w:name="Medium Shading 1 Accent 1" w:semiHidden="0" w:uiPriority="63" w:unhideWhenUsed="0"/><w:lsdException w:name="Medium Shading 2 Accent 1" w:semiHidden="0" w:uiPriority="64" w:unhideWhenUsed="0"/><w:lsdException w:name="Medium List 1 Accent 1" w:semiHidden="0" w:uiPriority="65" w:unhideWhenUsed="0"/><w:lsdException w:name="Revision" w:unhideWhenUsed="0"/><w:lsdException w:name="List Paragraph" w:semiHidden="0" w:uiPriority="34" w:unhideWhenUsed="0" w:qFormat="1"/><w:lsdException w:name="Quote" w:semiHidden="0" w:uiPriority="29" w:unhideWhenUsed="0" w:qFormat="1"/><w:lsdException w:name="Intense Quote" w:semiHidden="0" w:uiPriority="30" w:unhideWhenUsed="0" w:qFormat="1"/><w:lsdException w:name="Medium List 2 Accent 1" w:semiHidden="0" w:uiPriority="66" w:unhideWhenUsed="0"/><w:lsdException w:name="Medium Grid 1 Accent 1" w:semiHidden="0" w:uiPriority="67" w:unhideWhenUsed="0"/><w:lsdException w:name="Medium Grid 2 Accent 1" w:semiHidden="0" w:uiPriority="68" w:unhideWhenUsed="0"/><w:lsdException w:name="Medium Grid 3 Accent 1" w:semiHidden="0" w:uiPriority="69" w:unhideWhenUsed="0"/><w:lsdException w:name="Dark List Accent 1" w:semiHidden="0" w:uiPriority="70" w:unhideWhenUsed="0"/><w:lsdException w:name="Colorful Shading Accent 1" w:semiHidden="0" w:uiPriority="71" w:unhideWhenUsed="0"/><w:lsdException w:name="Colorful List Accent 1" w:semiHidden="0" w:uiPriority="72" w:unhideWhenUsed="0"/><w:lsdException w:name="Colorful Grid Accent 1" w:semiHidden="0" w:uiPriority="73" w:unhideWhenUsed="0"/><w:lsdException w:name="Light Shading Accent 2" w:semiHidden="0" w:uiPriority="60" w:unhideWhenUsed="0"/><w:lsdException w:name="Light List Accent 2" w:semiHidden="0" w:uiPriority="61" w:unhideWhenUsed="0"/><w:lsdException w:name="Light Grid Accent 2" w:semiHidden="0" w:uiPriority="62" w:unhideWhenUsed="0"/><w:lsdException w:name="Medium Shading 1 Accent 2" w:semiHidden="0" w:uiPriority="63" w:unhideWhenUsed="0"/><w:lsdException w:name="Medium Shading 2 Accent 2" w:semiHidden="0" w:uiPriority="64" w:unhideWhenUsed="0"/><w:lsdException w:name="Medium List 1 Accent 2" w:semiHidden="0" w:uiPriority="65" w:unhideWhenUsed="0"/><w:lsdException w:name="Medium List 2 Accent 2" w:semiHidden="0" w:uiPriority="66" w:unhideWhenUsed="0"/><w:lsdException w:name="Medium Grid 1 Accent 2" w:semiHidden="0" w:uiPriority="67" w:unhideWhenUsed="0"/><w:lsdException w:name="Medium Grid 2 Accent 2" w:semiHidden="0" w:uiPriority="68" w:unhideWhenUsed="0"/><w:lsdException w:name="Medium Grid 3 Accent 2" w:semiHidden="0" w:uiPriority="69" w:unhideWhenUsed="0"/><w:lsdException w:name="Dark List Accent 2" w:semiHidden="0" w:uiPriority="70" w:unhideWhenUsed="0"/><w:lsdException w:name="Colorful Shading Accent 2" w:semiHidden="0" w:uiPriority="71" w:unhideWhenUsed="0"/><w:lsdException w:name="Colorful List Accent 2" w:semiHidden="0" w:uiPriority="72" w:unhideWhenUsed="0"/><w:lsdException w:name="Colorful Grid Accent 2" w:semiHidden="0" w:uiPriority="73" w:unhideWhenUsed="0"/><w:lsdException w:name="Light Shading Accent 3" w:semiHidden="0" w:uiPriority="60" w:unhideWhenUsed="0"/><w:lsdException w:name="Light List Accent 3" w:semiHidden="0" w:uiPriority="61" w:unhideWhenUsed="0"/><w:lsdException w:name="Light Grid Accent 3" w:semiHidden="0" w:uiPriority="62" w:unhideWhenUsed="0"/><w:lsdException w:name="Medium Shading 1 Accent 3" w:semiHidden="0" w:uiPriority="63" w:unhideWhenUsed="0"/><w:lsdException w:name="Medium Shading 2 Accent 3" w:semiHidden="0" w:uiPriority="64" w:unhideWhenUsed="0"/><w:lsdException w:name="Medium List 1 Accent 3" w:semiHidden="0" w:uiPriority="65" w:unhideWhenUsed="0"/><w:lsdException w:name="Medium List 2 Accent 3" w:semiHidden="0" w:uiPriority="66" w:unhideWhenUsed="0"/><w:lsdException w:name="Medium Grid 1 Accent 3" w:semiHidden="0" w:uiPriority="67" w:unhideWhenUsed="0"/><w:lsdException w:name="Medium Grid 2 Accent 3" w:semiHidden="0" w:uiPriority="68" w:unhideWhenUsed="0"/><w:lsdException w:name="Medium Grid 3 Accent 3" w:semiHidden="0" w:uiPriority="69" w:unhideWhenUsed="0"/><w:lsdException w:name="Dark List Accent 3" w:semiHidden="0" w:uiPriority="70" w:unhideWhenUsed="0"/><w:lsdException w:name="Colorful Shading Accent 3" w:semiHidden="0" w:uiPriority="71" w:unhideWhenUsed="0"/><w:lsdException w:name="Colorful List Accent 3" w:semiHidden="0" w:uiPriority="72" w:unhideWhenUsed="0"/><w:lsdException w:name="Colorful Grid Accent 3" w:semiHidden="0" w:uiPriority="73" w:unhideWhenUsed="0"/><w:lsdException w:name="Light Shading Accent 4" w:semiHidden="0" w:uiPriority="60" w:unhideWhenUsed="0"/><w:lsdException w:name="Light List Accent 4" w:semiHidden="0" w:uiPriority="61" w:unhideWhenUsed="0"/><w:lsdException w:name="Light Grid Accent 4" w:semiHidden="0" w:uiPriority="62" w:unhideWhenUsed="0"/><w:lsdException w:name="Medium Shading 1 Accent 4" w:semiHidden="0" w:uiPriority="63" w:unhideWhenUsed="0"/><w:lsdException w:name="Medium Shading 2 Accent 4" w:semiHidden="0" w:uiPriority="64" w:unhideWhenUsed="0"/><w:lsdException w:name="Medium List 1 Accent 4" w:semiHidden="0" w:uiPriority="65" w:unhideWhenUsed="0"/><w:lsdException w:name="Medium List 2 Accent 4" w:semiHidden="0" w:uiPriority="66" w:unhideWhenUsed="0"/><w:lsdException w:name="Medium Grid 1 Accent 4" w:semiHidden="0" w:uiPriority="67" w:unhideWhenUsed="0"/><w:lsdException w:name="Medium Grid 2 Accent 4" w:semiHidden="0" w:uiPriority="68" w:unhideWhenUsed="0"/><w:lsdException w:name="Medium Grid 3 Accent 4" w:semiHidden="0" w:uiPriority="69" w:unhideWhenUsed="0"/><w:lsdException w:name="Dark List Accent 4" w:semiHidden="0" w:uiPriority="70" w:unhideWhenUsed="0"/><w:lsdException w:name="Colorful Shading Accent 4" w:semiHidden="0" w:uiPriority="71" w:unhideWhenUsed="0"/><w:lsdException w:name="Colorful List Accent 4" w:semiHidden="0" w:uiPriority="72" w:unhideWhenUsed="0"/><w:lsdException w:name="Colorful Grid Accent 4" w:semiHidden="0" w:uiPriority="73" w:unhideWhenUsed="0"/><w:lsdException w:name="Light Shading Accent 5" w:semiHidden="0" w:uiPriority="60" w:unhideWhenUsed="0"/><w:lsdException w:name="Light List Accent 5" w:semiHidden="0" w:uiPriority="61" w:unhideWhenUsed="0"/><w:lsdException w:name="Light Grid Accent 5" w:semiHidden="0" w:uiPriority="62" w:unhideWhenUsed="0"/><w:lsdException w:name="Medium Shading 1 Accent 5" w:semiHidden="0" w:uiPriority="63" w:unhideWhenUsed="0"/><w:lsdException w:name="Medium Shading 2 Accent 5" w:semiHidden="0" w:uiPriority="64" w:unhideWhenUsed="0"/><w:lsdException w:name="Medium List 1 Accent 5" w:semiHidden="0" w:uiPriority="65" w:unhideWhenUsed="0"/><w:lsdException w:name="Medium List 2 Accent 5" w:semiHidden="0" w:uiPriority="66" w:unhideWhenUsed="0"/><w:lsdException w:name="Medium Grid 1 Accent 5" w:semiHidden="0" w:uiPriority="67" w:unhideWhenUsed="0"/><w:lsdException w:name="Medium Grid 2 Accent 5" w:semiHidden="0" w:uiPriority="68" w:unhideWhenUsed="0"/><w:lsdException w:name="Medium Grid 3 Accent 5" w:semiHidden="0" w:uiPriority="69" w:unhideWhenUsed="0"/><w:lsdException w:name="Dark List Accent 5" w:semiHidden="0" w:uiPriority="70" w:unhideWhenUsed="0"/><w:lsdException w:name="Colorful Shading Accent 5" w:semiHidden="0" w:uiPriority="71" w:unhideWhenUsed="0"/><w:lsdException w:name="Colorful List Accent 5" w:semiHidden="0" w:uiPriority="72" w:unhideWhenUsed="0"/><w:lsdException w:name="Colorful Grid Accent 5" w:semiHidden="0" w:uiPriority="73" w:unhideWhenUsed="0"/><w:lsdException w:name="Light Shading Accent 6" w:semiHidden="0" w:uiPriority="60" w:unhideWhenUsed="0"/><w:lsdException w:name="Light List Accent 6" w:semiHidden="0" w:uiPriority="61" w:unhideWhenUsed="0"/><w:lsdException w:name="Light Grid Accent 6" w:semiHidden="0" w:uiPriority="62" w:unhideWhenUsed="0"/><w:lsdException w:name="Medium Shading 1 Accent 6" w:semiHidden="0" w:uiPriority="63" w:unhideWhenUsed="0"/><w:lsdException w:name="Medium Shading 2 Accent 6" w:semiHidden="0" w:uiPriority="64" w:unhideWhenUsed="0"/><w:lsdException w:name="Medium List 1 Accent 6" w:semiHidden="0" w:uiPriority="65" w:unhideWhenUsed="0"/><w:lsdException w:name="Medium List 2 Accent 6" w:semiHidden="0" w:uiPriority="66" w:unhideWhenUsed="0"/><w:lsdException w:name="Medium Grid 1 Accent 6" w:semiHidden="0" w:uiPriority="67" w:unhideWhenUsed="0"/><w:lsdException w:name="Medium Grid 2 Accent 6" w:semiHidden="0" w:uiPriority="68" w:unhideWhenUsed="0"/><w:lsdException w:name="Medium Grid 3 Accent 6" w:semiHidden="0" w:uiPriority="69" w:unhideWhenUsed="0"/><w:lsdException w:name="Dark List Accent 6" w:semiHidden="0" w:uiPriority="70" w:unhideWhenUsed="0"/><w:lsdException w:name="Colorful Shading Accent 6" w:semiHidden="0" w:uiPriority="71" w:unhideWhenUsed="0"/><w:lsdException w:name="Colorful List Accent 6" w:semiHidden="0" w:uiPriority="72" w:unhideWhenUsed="0"/><w:lsdException w:name="Colorful Grid Accent 6" w:semiHidden="0" w:uiPriority="73" w:unhideWhenUsed="0"/><w:lsdException w:name="Subtle Emphasis" w:semiHidden="0" w:uiPriority="19" w:unhideWhenUsed="0" w:qFormat="1"/><w:lsdException w:name="Intense Emphasis" w:semiHidden="0" w:uiPriority="21" w:unhideWhenUsed="0" w:qFormat="1"/><w:lsdException w:name="Subtle Reference" w:semiHidden="0" w:uiPriority="31" w:unhideWhenUsed="0" w:qFormat="1"/><w:lsdException w:name="Intense Reference" w:semiHidden="0" w:uiPriority="32" w:unhideWhenUsed="0" w:qFormat="1"/><w:lsdException w:name="Book Title" w:semiHidden="0" w:uiPriority="33" w:unhideWhenUsed="0" w:qFormat="1"/><w:lsdException w:name="Bibliography" w:uiPriority="37"/><w:lsdException w:name="TOC Heading" w:uiPriority="39" w:qFormat="1"/></w:latentStyles><w:style w:type="paragraph" w:default="1" w:styleId="a"><w:name w:val="Normal"/><w:qFormat/><w:rsid w:val="00926BD6"/><w:pPr><w:spacing w:after="120" w:line="240" w:lineRule="auto"/></w:pPr><w:rPr><w:rFonts w:ascii="Times New Roman" w:eastAsiaTheme="minorEastAsia" w:hAnsi="Times New Roman" w:cs="Times New Roman"/><w:sz w:val="24"/><w:szCs w:val="24"/></w:rPr></w:style><w:style w:type="character" w:default="1" w:styleId="a0"><w:name w:val="Default Paragraph Font"/><w:uiPriority w:val="1"/><w:semiHidden/><w:unhideWhenUsed/></w:style><w:style w:type="table" w:default="1" w:styleId="a1"><w:name w:val="Normal Table"/><w:uiPriority w:val="99"/><w:semiHidden/><w:unhideWhenUsed/><w:qFormat/><w:tblPr><w:tblInd w:w="0" w:type="dxa"/><w:tblCellMar><w:top w:w="0" w:type="dxa"/><w:left w:w="108" w:type="dxa"/><w:bottom w:w="0" w:type="dxa"/><w:right w:w="108" w:type="dxa"/></w:tblCellMar></w:tblPr></w:style><w:style w:type="numbering" w:default="1" w:styleId="a2"><w:name w:val="No List"/><w:uiPriority w:val="99"/><w:semiHidden/><w:unhideWhenUsed/></w:style><w:style w:type="paragraph" w:styleId="a3"><w:name w:val="caption"/><w:basedOn w:val="a"/><w:next w:val="a"/><w:uiPriority w:val="35"/><w:unhideWhenUsed/><w:qFormat/><w:rsid w:val="00926BD6"/><w:rPr><w:b/><w:bCs/><w:szCs w:val="16"/></w:rPr></w:style><w:style w:type="table" w:customStyle="1" w:styleId="-41"><w:name w:val="Таблица-сетка 41"/><w:basedOn w:val="a1"/><w:uiPriority w:val="49"/><w:rsid w:val="00926BD6"/><w:pPr><w:spacing w:after="0" w:line="240" w:lineRule="auto"/></w:pPr><w:rPr><w:rFonts w:eastAsiaTheme="minorEastAsia" w:cs="Times New Roman"/></w:rPr><w:tblPr><w:tblStyleRowBandSize w:val="1"/><w:tblStyleColBandSize w:val="1"/><w:tblInd w:w="0" w:type="dxa"/><w:tblBorders><w:top w:val="single" w:sz="4" w:space="0" w:color="666666" w:themeColor="text1" w:themeTint="99"/><w:left w:val="single" w:sz="4" w:space="0" w:color="666666" w:themeColor="text1" w:themeTint="99"/><w:bottom w:val="single" w:sz="4" w:space="0" w:color="666666" w:themeColor="text1" w:themeTint="99"/><w:right w:val="single" w:sz="4" w:space="0" w:color="666666" w:themeColor="text1" w:themeTint="99"/><w:insideH w:val="single" w:sz="4" w:space="0" w:color="666666" w:themeColor="text1" w:themeTint="99"/><w:insideV w:val="single" w:sz="4" w:space="0" w:color="666666" w:themeColor="text1" w:themeTint="99"/></w:tblBorders><w:tblCellMar><w:top w:w="0" w:type="dxa"/><w:left w:w="108" w:type="dxa"/><w:bottom w:w="0" w:type="dxa"/><w:right w:w="108" w:type="dxa"/></w:tblCellMar></w:tblPr><w:tblStylePr w:type="firstRow"><w:rPr><w:b/><w:bCs/><w:color w:val="FFFFFF" w:themeColor="background1"/></w:rPr><w:tblPr/><w:tcPr><w:tcBorders><w:top w:val="single" w:sz="4" w:space="0" w:color="000000" w:themeColor="text1"/><w:left w:val="single" w:sz="4" w:space="0" w:color="000000" w:themeColor="text1"/><w:bottom w:val="single" w:sz="4" w:space="0" w:color="000000" w:themeColor="text1"/><w:right w:val="single" w:sz="4" w:space="0" w:color="000000" w:themeColor="text1"/><w:insideH w:val="nil"/><w:insideV w:val="nil"/></w:tcBorders><w:shd w:val="clear" w:color="auto" w:fill="000000" w:themeFill="text1"/></w:tcPr></w:tblStylePr><w:tblStylePr w:type="lastRow"><w:rPr><w:b/><w:bCs/></w:rPr><w:tblPr/><w:tcPr><w:tcBorders><w:top w:val="double" w:sz="4" w:space="0" w:color="000000" w:themeColor="text1"/></w:tcBorders></w:tcPr></w:tblStylePr><w:tblStylePr w:type="firstCol"><w:rPr><w:b/><w:bCs/></w:rPr></w:tblStylePr><w:tblStylePr w:type="lastCol"><w:rPr><w:b/><w:bCs/></w:rPr></w:tblStylePr><w:tblStylePr w:type="band1Vert"><w:tblPr/><w:tcPr><w:shd w:val="clear" w:color="auto" w:fill="CCCCCC" w:themeFill="text1" w:themeFillTint="33"/></w:tcPr></w:tblStylePr><w:tblStylePr w:type="band1Horz"><w:tblPr/><w:tcPr><w:shd w:val="clear" w:color="auto" w:fill="CCCCCC" w:themeFill="text1" w:themeFillTint="33"/></w:tcPr></w:tblStylePr></w:style></w:styles></pkg:xmlData></pkg:part></pkg:package>
